# Supplementary material for: Dramatic decline and limited recovery of a green crab (Carcinus maenas) population in the Minas Basin, Canada after the summer of 2013
Source: PeerJ. 2018 Sep 17;6:e5566. doi: 10.7717/peerj.5566 (PMC6148414; doi:10.7717/peerj.5566)
Supplement: Supplemental Information 1 [file peerj-06-5566-s001.xlsx]

## Sheet: IntertidalDensities&Predictors
Year	SamplingTrip	Intertidal_density)permsq	MeanAirTemp7JulPrevYear	MeanAirTemp8AugPrevYear	MeanAirTemp9SepPrevYear	MeanAirTemp10OctPrevYear	MeanAirTemp11NovPrevYear	MeanAirTemp12DecPrevYear	SDAirTemp7JulPrevYear	SDAirTemp8AugPrevYear	SDAirTemp9SepPrevYear	SDAirTemp10OctPrevYear	SDAirTemp11NovPrevYear	SDAirTemp12DecPrevYear	MinAirTemp7JulPrevYear	MinAirTemp8AugPrevYear	MinAirTemp9SepPrevYear	MinAirTemp10OctPrevYear	MinAirTemp11NovPrevYear	MinAirTemp12DecPrevYear	MaxAirTemp7JulPrevYear	MaxAirTemp8AugPrevYear	MaxAirTemp9SepPrevYear	MaxAirTemp10OctPrevYear	MaxAirTemp11NovPrevYear	MaxAirTemp12DecPrevYear	MeanSST7JulPrevYear	MeanSST8AugPrevYear	MeanSST9SepPrevYear	MeanSST10OctPrevYear	MeanSST11NovPrevYear	MeanSST12DecPrevYear	SDSST7JulPrevYear	SDSST8AugPrevYear	SDSST9SepPrevYear	SDSST10OctPrevYear	SDSST11NovPrevYear	SDSST12DecPrevYear	MinSST7JulPrevYear	MinSST8AugPrevYear	MinSST9SepPrevYear	MinSST10OctPrevYear	MinSST11NovPrevYear	MinSST12DecPrevYear	MaxSST7JulPrevYear	MaxSST8AugPrevYear	MaxSST9SepPrevYear	MaxSST10OctPrevYear	MaxSST11NovPrevYear
2008	1	2.33333	16.85	16.05	13.33	8.86	2.53	-6.39	3.03	2.39	3.5	3.71	4.93	4.58	3.4	4.6	-0.3	-5.2	-12	-20.3	27.7	27.2	24.6	21.2	19.2	10.9	13.8676	15.5615	14.4193	12.1114	8.15586	3.37018	13.87	15.56	14.42	12.11	8.16	3.37	8.03	9.14	9.29	9.25	6.74	-0.22	17.74	18.8	18.24	15.67	12.53
2008	2	0	16.85	16.05	13.33	8.86	2.53	-6.39	3.03	2.39	3.5	3.71	4.93	4.58	3.4	4.6	-0.3	-5.2	-12	-20.3	27.7	27.2	24.6	21.2	19.2	10.9	13.8676	15.5615	14.4193	12.1114	8.15586	3.37018	13.87	15.56	14.42	12.11	8.16	3.37	8.03	9.14	9.29	9.25	6.74	-0.22	17.74	18.8	18.24	15.67	12.53
2008	3	1.16667	16.85	16.05	13.33	8.86	2.53	-6.39	3.03	2.39	3.5	3.71	4.93	4.58	3.4	4.6	-0.3	-5.2	-12	-20.3	27.7	27.2	24.6	21.2	19.2	10.9	13.8676	15.5615	14.4193	12.1114	8.15586	3.37018	13.87	15.56	14.42	12.11	8.16	3.37	8.03	9.14	9.29	9.25	6.74	-0.22	17.74	18.8	18.24	15.67	12.53
2008	4	2.66667	16.85	16.05	13.33	8.86	2.53	-6.39	3.03	2.39	3.5	3.71	4.93	4.58	3.4	4.6	-0.3	-5.2	-12	-20.3	27.7	27.2	24.6	21.2	19.2	10.9	13.8676	15.5615	14.4193	12.1114	8.15586	3.37018	13.87	15.56	14.42	12.11	8.16	3.37	8.03	9.14	9.29	9.25	6.74	-0.22	17.74	18.8	18.24	15.67	12.53
2008	5	1.33333	16.85	16.05	13.33	8.86	2.53	-6.39	3.03	2.39	3.5	3.71	4.93	4.58	3.4	4.6	-0.3	-5.2	-12	-20.3	27.7	27.2	24.6	21.2	19.2	10.9	13.8676	15.5615	14.4193	12.1114	8.15586	3.37018	13.87	15.56	14.42	12.11	8.16	3.37	8.03	9.14	9.29	9.25	6.74	-0.22	17.74	18.8	18.24	15.67	12.53
2008	6	3.6	16.85	16.05	13.33	8.86	2.53	-6.39	3.03	2.39	3.5	3.71	4.93	4.58	3.4	4.6	-0.3	-5.2	-12	-20.3	27.7	27.2	24.6	21.2	19.2	10.9	13.8676	15.5615	14.4193	12.1114	8.15586	3.37018	13.87	15.56	14.42	12.11	8.16	3.37	8.03	9.14	9.29	9.25	6.74	-0.22	17.74	18.8	18.24	15.67	12.53
2009	1	2	17.9	16.72	13.24	7.63	3.43	-1.86	1.84	2.02	3.82	3.43	6.52	6.57	5.9	5.9	-1.1	-4.9	-15.4	-17.1	28.1	25.8	25.4	17.5	19.3	18.6	15.3657	15.542	14.0365	11.4913	8.78514	4.89986	15.37	15.54	14.04	11.49	8.79	4.9	10.35	9.84	10.98	9.39	4.48	0.55	19.31	19.15	17.66	14.58	13.05
2009	2	1	17.9	16.72	13.24	7.63	3.43	-1.86	1.84	2.02	3.82	3.43	6.52	6.57	5.9	5.9	-1.1	-4.9	-15.4	-17.1	28.1	25.8	25.4	17.5	19.3	18.6	15.3657	15.542	14.0365	11.4913	8.78514	4.89986	15.37	15.54	14.04	11.49	8.79	4.9	10.35	9.84	10.98	9.39	4.48	0.55	19.31	19.15	17.66	14.58	13.05
2009	3	1	17.9	16.72	13.24	7.63	3.43	-1.86	1.84	2.02	3.82	3.43	6.52	6.57	5.9	5.9	-1.1	-4.9	-15.4	-17.1	28.1	25.8	25.4	17.5	19.3	18.6	15.3657	15.542	14.0365	11.4913	8.78514	4.89986	15.37	15.54	14.04	11.49	8.79	4.9	10.35	9.84	10.98	9.39	4.48	0.55	19.31	19.15	17.66	14.58	13.05
2009	4	2	17.9	16.72	13.24	7.63	3.43	-1.86	1.84	2.02	3.82	3.43	6.52	6.57	5.9	5.9	-1.1	-4.9	-15.4	-17.1	28.1	25.8	25.4	17.5	19.3	18.6	15.3657	15.542	14.0365	11.4913	8.78514	4.89986	15.37	15.54	14.04	11.49	8.79	4.9	10.35	9.84	10.98	9.39	4.48	0.55	19.31	19.15	17.66	14.58	13.05
2009	5	2	17.9	16.72	13.24	7.63	3.43	-1.86	1.84	2.02	3.82	3.43	6.52	6.57	5.9	5.9	-1.1	-4.9	-15.4	-17.1	28.1	25.8	25.4	17.5	19.3	18.6	15.3657	15.542	14.0365	11.4913	8.78514	4.89986	15.37	15.54	14.04	11.49	8.79	4.9	10.35	9.84	10.98	9.39	4.48	0.55	19.31	19.15	17.66	14.58	13.05
2009	6	4	17.9	16.72	13.24	7.63	3.43	-1.86	1.84	2.02	3.82	3.43	6.52	6.57	5.9	5.9	-1.1	-4.9	-15.4	-17.1	28.1	25.8	25.4	17.5	19.3	18.6	15.3657	15.542	14.0365	11.4913	8.78514	4.89986	15.37	15.54	14.04	11.49	8.79	4.9	10.35	9.84	10.98	9.39	4.48	0.55	19.31	19.15	17.66	14.58	13.05
2009	7	4	17.9	16.72	13.24	7.63	3.43	-1.86	1.84	2.02	3.82	3.43	6.52	6.57	5.9	5.9	-1.1	-4.9	-15.4	-17.1	28.1	25.8	25.4	17.5	19.3	18.6	15.3657	15.542	14.0365	11.4913	8.78514	4.89986	15.37	15.54	14.04	11.49	8.79	4.9	10.35	9.84	10.98	9.39	4.48	0.55	19.31	19.15	17.66	14.58	13.05
2009	8	18	17.9	16.72	13.24	7.63	3.43	-1.86	1.84	2.02	3.82	3.43	6.52	6.57	5.9	5.9	-1.1	-4.9	-15.4	-17.1	28.1	25.8	25.4	17.5	19.3	18.6	15.3657	15.542	14.0365	11.4913	8.78514	4.89986	15.37	15.54	14.04	11.49	8.79	4.9	10.35	9.84	10.98	9.39	4.48	0.55	19.31	19.15	17.66	14.58	13.05
2009	9	1	17.9	16.72	13.24	7.63	3.43	-1.86	1.84	2.02	3.82	3.43	6.52	6.57	5.9	5.9	-1.1	-4.9	-15.4	-17.1	28.1	25.8	25.4	17.5	19.3	18.6	15.3657	15.542	14.0365	11.4913	8.78514	4.89986	15.37	15.54	14.04	11.49	8.79	4.9	10.35	9.84	10.98	9.39	4.48	0.55	19.31	19.15	17.66	14.58	13.05
2009	10	0.5	17.9	16.72	13.24	7.63	3.43	-1.86	1.84	2.02	3.82	3.43	6.52	6.57	5.9	5.9	-1.1	-4.9	-15.4	-17.1	28.1	25.8	25.4	17.5	19.3	18.6	15.3657	15.542	14.0365	11.4913	8.78514	4.89986	15.37	15.54	14.04	11.49	8.79	4.9	10.35	9.84	10.98	9.39	4.48	0.55	19.31	19.15	17.66	14.58	13.05
2009	11	2.5	17.9	16.72	13.24	7.63	3.43	-1.86	1.84	2.02	3.82	3.43	6.52	6.57	5.9	5.9	-1.1	-4.9	-15.4	-17.1	28.1	25.8	25.4	17.5	19.3	18.6	15.3657	15.542	14.0365	11.4913	8.78514	4.89986	15.37	15.54	14.04	11.49	8.79	4.9	10.35	9.84	10.98	9.39	4.48	0.55	19.31	19.15	17.66	14.58	13.05
2010	1	12	16.36	17.3	11.97	6.25	4.21	-2.71	2.94	2.99	3.15	3.39	3.24	5.33	2.6	3.4	-1.1	-5.6	-6.5	-17.4	27.8	28.8	22.6	19.4	16.5	13.3	15.2307	17.2534	14.334	11.8461	8.75371	5.45299	15.23	17.25	14.33	11.85	8.75	5.45	8.55	10.97	10.1	9.14	5.93	2.9	18.08	20.41	17.83	14.29	11.09
2010	2	9	16.36	17.3	11.97	6.25	4.21	-2.71	2.94	2.99	3.15	3.39	3.24	5.33	2.6	3.4	-1.1	-5.6	-6.5	-17.4	27.8	28.8	22.6	19.4	16.5	13.3	15.2307	17.2534	14.334	11.8461	8.75371	5.45299	15.23	17.25	14.33	11.85	8.75	5.45	8.55	10.97	10.1	9.14	5.93	2.9	18.08	20.41	17.83	14.29	11.09
2010	3	7.5	16.36	17.3	11.97	6.25	4.21	-2.71	2.94	2.99	3.15	3.39	3.24	5.33	2.6	3.4	-1.1	-5.6	-6.5	-17.4	27.8	28.8	22.6	19.4	16.5	13.3	15.2307	17.2534	14.334	11.8461	8.75371	5.45299	15.23	17.25	14.33	11.85	8.75	5.45	8.55	10.97	10.1	9.14	5.93	2.9	18.08	20.41	17.83	14.29	11.09
2010	4	2.5	16.36	17.3	11.97	6.25	4.21	-2.71	2.94	2.99	3.15	3.39	3.24	5.33	2.6	3.4	-1.1	-5.6	-6.5	-17.4	27.8	28.8	22.6	19.4	16.5	13.3	15.2307	17.2534	14.334	11.8461	8.75371	5.45299	15.23	17.25	14.33	11.85	8.75	5.45	8.55	10.97	10.1	9.14	5.93	2.9	18.08	20.41	17.83	14.29	11.09
2011	1	2	18.35	17.33	14.87	8.42	3.31	0.41	2.49	2.3	3.79	4.59	5.43	4.98	6.5	6.4	2.1	-3.9	-11.5	-13.2	28.2	26.9	28.4	27.4	18.8	14.5	15.9382	17.1402	15.0852	11.7084	8.64214	6.15954	15.94	17.14	15.09	11.71	8.64	6.16	11.28	11.22	11.39	9.99	5.05	2.36	19.75	21.56	18.33	16.72	11.35
2011	2	9	18.35	17.33	14.87	8.42	3.31	0.41	2.49	2.3	3.79	4.59	5.43	4.98	6.5	6.4	2.1	-3.9	-11.5	-13.2	28.2	26.9	28.4	27.4	18.8	14.5	15.9382	17.1402	15.0852	11.7084	8.64214	6.15954	15.94	17.14	15.09	11.71	8.64	6.16	11.28	11.22	11.39	9.99	5.05	2.36	19.75	21.56	18.33	16.72	11.35
2012	1	4	16.74	17.26	14.34	9.29	4.17	0	1.88	1.91	3.57	4.85	4.65	4.99	7.2	6.6	-0.6	-3.4	-10	-17.7	28.6	26.2	26	22.2	16.5	15.8	14.6042	16.1982	15.012	12.84	9.60767	6.75433	14.6	16.2	15.01	12.84	9.61	6.75	9.11	11.25	11.22	8.69	5.26	-0.86	27.9	26.89	25.9	18.8	12.63
2012	2	4	16.74	17.26	14.34	9.29	4.17	0	1.88	1.91	3.57	4.85	4.65	4.99	7.2	6.6	-0.6	-3.4	-10	-17.7	28.6	26.2	26	22.2	16.5	15.8	14.6042	16.1982	15.012	12.84	9.60767	6.75433	14.6	16.2	15.01	12.84	9.61	6.75	9.11	11.25	11.22	8.69	5.26	-0.86	27.9	26.89	25.9	18.8	12.63
2012	3	8	16.74	17.26	14.34	9.29	4.17	0	1.88	1.91	3.57	4.85	4.65	4.99	7.2	6.6	-0.6	-3.4	-10	-17.7	28.6	26.2	26	22.2	16.5	15.8	14.6042	16.1982	15.012	12.84	9.60767	6.75433	14.6	16.2	15.01	12.84	9.61	6.75	9.11	11.25	11.22	8.69	5.26	-0.86	27.9	26.89	25.9	18.8	12.63
2012	4	6	16.74	17.26	14.34	9.29	4.17	0	1.88	1.91	3.57	4.85	4.65	4.99	7.2	6.6	-0.6	-3.4	-10	-17.7	28.6	26.2	26	22.2	16.5	15.8	14.6042	16.1982	15.012	12.84	9.60767	6.75433	14.6	16.2	15.01	12.84	9.61	6.75	9.11	11.25	11.22	8.69	5.26	-0.86	27.9	26.89	25.9	18.8	12.63
2012	5	18	16.74	17.26	14.34	9.29	4.17	0	1.88	1.91	3.57	4.85	4.65	4.99	7.2	6.6	-0.6	-3.4	-10	-17.7	28.6	26.2	26	22.2	16.5	15.8	14.6042	16.1982	15.012	12.84	9.60767	6.75433	14.6	16.2	15.01	12.84	9.61	6.75	9.11	11.25	11.22	8.69	5.26	-0.86	27.9	26.89	25.9	18.8	12.63
2012	6	1	16.74	17.26	14.34	9.29	4.17	0	1.88	1.91	3.57	4.85	4.65	4.99	7.2	6.6	-0.6	-3.4	-10	-17.7	28.6	26.2	26	22.2	16.5	15.8	14.6042	16.1982	15.012	12.84	9.60767	6.75433	14.6	16.2	15.01	12.84	9.61	6.75	9.11	11.25	11.22	8.69	5.26	-0.86	27.9	26.89	25.9	18.8	12.63
2012	7	5	16.74	17.26	14.34	9.29	4.17	0	1.88	1.91	3.57	4.85	4.65	4.99	7.2	6.6	-0.6	-3.4	-10	-17.7	28.6	26.2	26	22.2	16.5	15.8	14.6042	16.1982	15.012	12.84	9.60767	6.75433	14.6	16.2	15.01	12.84	9.61	6.75	9.11	11.25	11.22	8.69	5.26	-0.86	27.9	26.89	25.9	18.8	12.63
2013	1	0	17.82	18.81	14.74	9.94	2.72	-0.89	1.49	2.12	2.99	4.14	5.31	4.6	7.2	7.9	1.8	-4.3	-12.7	-14.7	27.8	29.9	24.8	22.3	20.7	14.9	16.3439	18.4245	15.8273	13.1711	10.1593	6.19737	16.34	18.42	15.83	13.17	10.16	6.2	10.8	12.76	10.59	8.15	5.63	3.28	28.31	24.91	21.74	15.21	16.17
2013	2	0	17.82	18.81	14.74	9.94	2.72	-0.89	1.49	2.12	2.99	4.14	5.31	4.6	7.2	7.9	1.8	-4.3	-12.7	-14.7	27.8	29.9	24.8	22.3	20.7	14.9	16.3439	18.4245	15.8273	13.1711	10.1593	6.19737	16.34	18.42	15.83	13.17	10.16	6.2	10.8	12.76	10.59	8.15	5.63	3.28	28.31	24.91	21.74	15.21	16.17
2013	3	1	17.82	18.81	14.74	9.94	2.72	-0.89	1.49	2.12	2.99	4.14	5.31	4.6	7.2	7.9	1.8	-4.3	-12.7	-14.7	27.8	29.9	24.8	22.3	20.7	14.9	16.3439	18.4245	15.8273	13.1711	10.1593	6.19737	16.34	18.42	15.83	13.17	10.16	6.2	10.8	12.76	10.59	8.15	5.63	3.28	28.31	24.91	21.74	15.21	16.17
2013	4	2	17.82	18.81	14.74	9.94	2.72	-0.89	1.49	2.12	2.99	4.14	5.31	4.6	7.2	7.9	1.8	-4.3	-12.7	-14.7	27.8	29.9	24.8	22.3	20.7	14.9	16.3439	18.4245	15.8273	13.1711	10.1593	6.19737	16.34	18.42	15.83	13.17	10.16	6.2	10.8	12.76	10.59	8.15	5.63	3.28	28.31	24.91	21.74	15.21	16.17
2013	5	3	17.82	18.81	14.74	9.94	2.72	-0.89	1.49	2.12	2.99	4.14	5.31	4.6	7.2	7.9	1.8	-4.3	-12.7	-14.7	27.8	29.9	24.8	22.3	20.7	14.9	16.3439	18.4245	15.8273	13.1711	10.1593	6.19737	16.34	18.42	15.83	13.17	10.16	6.2	10.8	12.76	10.59	8.15	5.63	3.28	28.31	24.91	21.74	15.21	16.17
2013	6	1	17.82	18.81	14.74	9.94	2.72	-0.89	1.49	2.12	2.99	4.14	5.31	4.6	7.2	7.9	1.8	-4.3	-12.7	-14.7	27.8	29.9	24.8	22.3	20.7	14.9	16.3439	18.4245	15.8273	13.1711	10.1593	6.19737	16.34	18.42	15.83	13.17	10.16	6.2	10.8	12.76	10.59	8.15	5.63	3.28	28.31	24.91	21.74	15.21	16.17
2013	7	0	17.82	18.81	14.74	9.94	2.72	-0.89	1.49	2.12	2.99	4.14	5.31	4.6	7.2	7.9	1.8	-4.3	-12.7	-14.7	27.8	29.9	24.8	22.3	20.7	14.9	16.3439	18.4245	15.8273	13.1711	10.1593	6.19737	16.34	18.42	15.83	13.17	10.16	6.2	10.8	12.76	10.59	8.15	5.63	3.28	28.31	24.91	21.74	15.21	16.17
2013	8	0	17.82	18.81	14.74	9.94	2.72	-0.89	1.49	2.12	2.99	4.14	5.31	4.6	7.2	7.9	1.8	-4.3	-12.7	-14.7	27.8	29.9	24.8	22.3	20.7	14.9	16.3439	18.4245	15.8273	13.1711	10.1593	6.19737	16.34	18.42	15.83	13.17	10.16	6.2	10.8	12.76	10.59	8.15	5.63	3.28	28.31	24.91	21.74	15.21	16.17
2013	9	1	17.82	18.81	14.74	9.94	2.72	-0.89	1.49	2.12	2.99	4.14	5.31	4.6	7.2	7.9	1.8	-4.3	-12.7	-14.7	27.8	29.9	24.8	22.3	20.7	14.9	16.3439	18.4245	15.8273	13.1711	10.1593	6.19737	16.34	18.42	15.83	13.17	10.16	6.2	10.8	12.76	10.59	8.15	5.63	3.28	28.31	24.91	21.74	15.21	16.17
2013	10	0	17.82	18.81	14.74	9.94	2.72	-0.89	1.49	2.12	2.99	4.14	5.31	4.6	7.2	7.9	1.8	-4.3	-12.7	-14.7	27.8	29.9	24.8	22.3	20.7	14.9	16.3439	18.4245	15.8273	13.1711	10.1593	6.19737	16.34	18.42	15.83	13.17	10.16	6.2	10.8	12.76	10.59	8.15	5.63	3.28	28.31	24.91	21.74	15.21	16.17
2013	11	0	17.82	18.81	14.74	9.94	2.72	-0.89	1.49	2.12	2.99	4.14	5.31	4.6	7.2	7.9	1.8	-4.3	-12.7	-14.7	27.8	29.9	24.8	22.3	20.7	14.9	16.3439	18.4245	15.8273	13.1711	10.1593	6.19737	16.34	18.42	15.83	13.17	10.16	6.2	10.8	12.76	10.59	8.15	5.63	3.28	28.31	24.91	21.74	15.21	16.17
2013	12	0	17.82	18.81	14.74	9.94	2.72	-0.89	1.49	2.12	2.99	4.14	5.31	4.6	7.2	7.9	1.8	-4.3	-12.7	-14.7	27.8	29.9	24.8	22.3	20.7	14.9	16.3439	18.4245	15.8273	13.1711	10.1593	6.19737	16.34	18.42	15.83	13.17	10.16	6.2	10.8	12.76	10.59	8.15	5.63	3.28	28.31	24.91	21.74	15.21	16.17
2013	13	1	17.82	18.81	14.74	9.94	2.72	-0.89	1.49	2.12	2.99	4.14	5.31	4.6	7.2	7.9	1.8	-4.3	-12.7	-14.7	27.8	29.9	24.8	22.3	20.7	14.9	16.3439	18.4245	15.8273	13.1711	10.1593	6.19737	16.34	18.42	15.83	13.17	10.16	6.2	10.8	12.76	10.59	8.15	5.63	3.28	28.31	24.91	21.74	15.21	16.17
2013	14	1	17.82	18.81	14.74	9.94	2.72	-0.89	1.49	2.12	2.99	4.14	5.31	4.6	7.2	7.9	1.8	-4.3	-12.7	-14.7	27.8	29.9	24.8	22.3	20.7	14.9	16.3439	18.4245	15.8273	13.1711	10.1593	6.19737	16.34	18.42	15.83	13.17	10.16	6.2	10.8	12.76	10.59	8.15	5.63	3.28	28.31	24.91	21.74	15.21	16.17
2013	15	0	17.82	18.81	14.74	9.94	2.72	-0.89	1.49	2.12	2.99	4.14	5.31	4.6	7.2	7.9	1.8	-4.3	-12.7	-14.7	27.8	29.9	24.8	22.3	20.7	14.9	16.3439	18.4245	15.8273	13.1711	10.1593	6.19737	16.34	18.42	15.83	13.17	10.16	6.2	10.8	12.76	10.59	8.15	5.63	3.28	28.31	24.91	21.74	15.21	16.17
2014	1	1	18.28	16.58	13.78	8.02	2.32	-5.65	2.05	1.79	3.69	3.32	5.56	6.09	6.7	4.6	1.1	-6.3	-10.8	-22.4	28.6	25.4	25.5	21.1	19.9	10.2	15.991	16.2002	14.8408	12.8734	8.87586	3.88258	15.99	16.2	14.84	12.87	8.88	3.88	12.47	12.69	11.27	9.21	5.04	-0.17	23.35	23.63	21.79	19.12	13.7
2014	2	1	18.28	16.58	13.78	8.02	2.32	-5.65	2.05	1.79	3.69	3.32	5.56	6.09	6.7	4.6	1.1	-6.3	-10.8	-22.4	28.6	25.4	25.5	21.1	19.9	10.2	15.991	16.2002	14.8408	12.8734	8.87586	3.88258	15.99	16.2	14.84	12.87	8.88	3.88	12.47	12.69	11.27	9.21	5.04	-0.17	23.35	23.63	21.79	19.12	13.7
2014	3	0	18.28	16.58	13.78	8.02	2.32	-5.65	2.05	1.79	3.69	3.32	5.56	6.09	6.7	4.6	1.1	-6.3	-10.8	-22.4	28.6	25.4	25.5	21.1	19.9	10.2	15.991	16.2002	14.8408	12.8734	8.87586	3.88258	15.99	16.2	14.84	12.87	8.88	3.88	12.47	12.69	11.27	9.21	5.04	-0.17	23.35	23.63	21.79	19.12	13.7
2014	4	0	18.28	16.58	13.78	8.02	2.32	-5.65	2.05	1.79	3.69	3.32	5.56	6.09	6.7	4.6	1.1	-6.3	-10.8	-22.4	28.6	25.4	25.5	21.1	19.9	10.2	15.991	16.2002	14.8408	12.8734	8.87586	3.88258	15.99	16.2	14.84	12.87	8.88	3.88	12.47	12.69	11.27	9.21	5.04	-0.17	23.35	23.63	21.79	19.12	13.7
2014	5	2	18.28	16.58	13.78	8.02	2.32	-5.65	2.05	1.79	3.69	3.32	5.56	6.09	6.7	4.6	1.1	-6.3	-10.8	-22.4	28.6	25.4	25.5	21.1	19.9	10.2	15.991	16.2002	14.8408	12.8734	8.87586	3.88258	15.99	16.2	14.84	12.87	8.88	3.88	12.47	12.69	11.27	9.21	5.04	-0.17	23.35	23.63	21.79	19.12	13.7
2014	6	0	18.28	16.58	13.78	8.02	2.32	-5.65	2.05	1.79	3.69	3.32	5.56	6.09	6.7	4.6	1.1	-6.3	-10.8	-22.4	28.6	25.4	25.5	21.1	19.9	10.2	15.991	16.2002	14.8408	12.8734	8.87586	3.88258	15.99	16.2	14.84	12.87	8.88	3.88	12.47	12.69	11.27	9.21	5.04	-0.17	23.35	23.63	21.79	19.12	13.7
2014	7	2	18.28	16.58	13.78	8.02	2.32	-5.65	2.05	1.79	3.69	3.32	5.56	6.09	6.7	4.6	1.1	-6.3	-10.8	-22.4	28.6	25.4	25.5	21.1	19.9	10.2	15.991	16.2002	14.8408	12.8734	8.87586	3.88258	15.99	16.2	14.84	12.87	8.88	3.88	12.47	12.69	11.27	9.21	5.04	-0.17	23.35	23.63	21.79	19.12	13.7
2014	8	1	18.28	16.58	13.78	8.02	2.32	-5.65	2.05	1.79	3.69	3.32	5.56	6.09	6.7	4.6	1.1	-6.3	-10.8	-22.4	28.6	25.4	25.5	21.1	19.9	10.2	15.991	16.2002	14.8408	12.8734	8.87586	3.88258	15.99	16.2	14.84	12.87	8.88	3.88	12.47	12.69	11.27	9.21	5.04	-0.17	23.35	23.63	21.79	19.12	13.7
2014	9	0	18.28	16.58	13.78	8.02	2.32	-5.65	2.05	1.79	3.69	3.32	5.56	6.09	6.7	4.6	1.1	-6.3	-10.8	-22.4	28.6	25.4	25.5	21.1	19.9	10.2	15.991	16.2002	14.8408	12.8734	8.87586	3.88258	15.99	16.2	14.84	12.87	8.88	3.88	12.47	12.69	11.27	9.21	5.04	-0.17	23.35	23.63	21.79	19.12	13.7
2014	10	0	18.28	16.58	13.78	8.02	2.32	-5.65	2.05	1.79	3.69	3.32	5.56	6.09	6.7	4.6	1.1	-6.3	-10.8	-22.4	28.6	25.4	25.5	21.1	19.9	10.2	15.991	16.2002	14.8408	12.8734	8.87586	3.88258	15.99	16.2	14.84	12.87	8.88	3.88	12.47	12.69	11.27	9.21	5.04	-0.17	23.35	23.63	21.79	19.12	13.7
2014	11	1	18.28	16.58	13.78	8.02	2.32	-5.65	2.05	1.79	3.69	3.32	5.56	6.09	6.7	4.6	1.1	-6.3	-10.8	-22.4	28.6	25.4	25.5	21.1	19.9	10.2	15.991	16.2002	14.8408	12.8734	8.87586	3.88258	15.99	16.2	14.84	12.87	8.88	3.88	12.47	12.69	11.27	9.21	5.04	-0.17	23.35	23.63	21.79	19.12	13.7
2014	12	1	18.28	16.58	13.78	8.02	2.32	-5.65	2.05	1.79	3.69	3.32	5.56	6.09	6.7	4.6	1.1	-6.3	-10.8	-22.4	28.6	25.4	25.5	21.1	19.9	10.2	15.991	16.2002	14.8408	12.8734	8.87586	3.88258	15.99	16.2	14.84	12.87	8.88	3.88	12.47	12.69	11.27	9.21	5.04	-0.17	23.35	23.63	21.79	19.12	13.7
2014	13	1	18.28	16.58	13.78	8.02	2.32	-5.65	2.05	1.79	3.69	3.32	5.56	6.09	6.7	4.6	1.1	-6.3	-10.8	-22.4	28.6	25.4	25.5	21.1	19.9	10.2	15.991	16.2002	14.8408	12.8734	8.87586	3.88258	15.99	16.2	14.84	12.87	8.88	3.88	12.47	12.69	11.27	9.21	5.04	-0.17	23.35	23.63	21.79	19.12	13.7
2015	1	0	18.01	16.48	13.03	10.29	2.61	0.18	1.97	2.09	3.72	3.51	4.72	5.31	7.3	2.6	-1.4	-1.8	-10.8	-18.7	27.8	26.1	26	20.3	19	14.5	15.1946	16.5929	15.0298	12.938	9.04157	5.00567	15.19	16.59	15.03	12.94	9.04	5.01	11.64	13.1	11.46	9.28	5.21	1	22.27	24.16	22.04	19.21	13.93
2015	2	1	18.01	16.48	13.03	10.29	2.61	0.18	1.97	2.09	3.72	3.51	4.72	5.31	7.3	2.6	-1.4	-1.8	-10.8	-18.7	27.8	26.1	26	20.3	19	14.5	15.1946	16.5929	15.0298	12.938	9.04157	5.00567	15.19	16.59	15.03	12.94	9.04	5.01	11.64	13.1	11.46	9.28	5.21	1	22.27	24.16	22.04	19.21	13.93
2015	3	2	18.01	16.48	13.03	10.29	2.61	0.18	1.97	2.09	3.72	3.51	4.72	5.31	7.3	2.6	-1.4	-1.8	-10.8	-18.7	27.8	26.1	26	20.3	19	14.5	15.1946	16.5929	15.0298	12.938	9.04157	5.00567	15.19	16.59	15.03	12.94	9.04	5.01	11.64	13.1	11.46	9.28	5.21	1	22.27	24.16	22.04	19.21	13.93
2015	4	1	18.01	16.48	13.03	10.29	2.61	0.18	1.97	2.09	3.72	3.51	4.72	5.31	7.3	2.6	-1.4	-1.8	-10.8	-18.7	27.8	26.1	26	20.3	19	14.5	15.1946	16.5929	15.0298	12.938	9.04157	5.00567	15.19	16.59	15.03	12.94	9.04	5.01	11.64	13.1	11.46	9.28	5.21	1	22.27	24.16	22.04	19.21	13.93
2015	5	0	18.01	16.48	13.03	10.29	2.61	0.18	1.97	2.09	3.72	3.51	4.72	5.31	7.3	2.6	-1.4	-1.8	-10.8	-18.7	27.8	26.1	26	20.3	19	14.5	15.1946	16.5929	15.0298	12.938	9.04157	5.00567	15.19	16.59	15.03	12.94	9.04	5.01	11.64	13.1	11.46	9.28	5.21	1	22.27	24.16	22.04	19.21	13.93
2016	1	1	17.04	19.04	15.34	7.53	4.31	1.09	1.69	2.75	3.58	4.12	4.6	4.56	5.5	8	-0.4	-6.7	-9.6	-16.7	27.6	29.3	25.9	21.1	16.6	12	15.2201	17.6056	16.655	12.9417	9.75538	6.4388	15.22	17.61	16.66	12.94	9.76	6.44	11.66	14.15	13.16	9.28	5.96	2.5	22.3	25.53	24.24	19.21	14.89
2016	2	1.2	17.04	19.04	15.34	7.53	4.31	1.09	1.69	2.75	3.58	4.12	4.6	4.56	5.5	8	-0.4	-6.7	-9.6	-16.7	27.6	29.3	25.9	21.1	16.6	12	15.2201	17.6056	16.655	12.9417	9.75538	6.4388	15.22	17.61	16.66	12.94	9.76	6.44	11.66	14.15	13.16	9.28	5.96	2.5	22.3	25.53	24.24	19.21	14.89
2017	1	2	17.54	17.61	14.07	8.95	4.79	-3.61	2.54	1.32	4.25	3.65	2.91	5.34	5.5	6.8	-0.9	-2.4	-4	-24.6	31.4	26.5	28.6	22.3	14.6	13	14.6699	16.6288	15.9061	13.208	10.2233	6.44484	14.67	16.63	15.91	13.21	10.22	6.44	11.09	13.13	12.38	9.56	6.45	2.5	21.55	24.21	23.23	19.57	15.53
2017	2	4	17.54	17.61	14.07	8.95	4.79	-3.61	2.54	1.32	4.25	3.65	2.91	5.34	5.5	6.8	-0.9	-2.4	-4	-24.6	31.4	26.5	28.6	22.3	14.6	13	14.6699	16.6288	15.9061	13.208	10.2233	6.44484	14.67	16.63	15.91	13.21	10.22	6.44	11.09	13.13	12.38	9.56	6.45	2.5	21.55	24.21	23.23	19.57	15.53
2017	3	3.5	17.54	17.61	14.07	8.95	4.79	-3.61	2.54	1.32	4.25	3.65	2.91	5.34	5.5	6.8	-0.9	-2.4	-4	-24.6	31.4	26.5	28.6	22.3	14.6	13	14.6699	16.6288	15.9061	13.208	10.2233	6.44484	14.67	16.63	15.91	13.21	10.22	6.44	11.09	13.13	12.38	9.56	6.45	2.5	21.55	24.21	23.23	19.57	15.53
[truncated: 220 more columns]

## Sheet: CorrsPredictorsVsDensity
OverallRankOfCorr	OverallRankOfCorr_NoBiology	PredictorType1	PredictorType2	PredictorVariable(MonthlyForAbiotic)	CorrWDens_r_value	CorrWDens_p_value_Neq68	Sig_Neq68
1	1	SST	MaxVal	MaxSST3MarSameYear	0.56	7.01624e-07	Sig
2		Biological	Size	OvigerousFemaleMeanSize_mmCW	0.549	1.28254e-06	Sig
3	2	SST	MaxVal	MaxSST4AprSameYear	0.547	1.37107e-06	Sig
4	3	SST	MaxVal	MaxSST2FebSameYear	0.547	1.41062e-06	Sig
5		Biological	Size	OverallMeanSize_mmCW	0.544	1.6438e-06	Sig
6	4	WindSpeed	Mean	MeanWindSpeed10OctPrevYear	0.531	3.16883e-06	Sig
7		Biological	Size	MaleMeanSize_mmCW	0.528	3.65934e-06	Sig
8	5	SST	MinVal	MinSST3MarSameYear	0.527	3.89225e-06	Sig
9		Biological	CPUE	SubtidalCrabCPUE	0.521	5.31308e-06	Sig
10	6	Settlement	Settlement	AnnualSettlementSameYear	0.52	5.6261e-06	Sig
11	7	SST	Mean	MeanSST4AprSameYear	0.509	9.23261e-06	Sig
12	8	SST	StDev	SDSST4AprSameYear	0.509	9.46029e-06	Sig
13	9	AirTemp	MaxVal	MaxAirTemp3MarSameYear	0.507	1.03049e-05	Sig
14		Biological	Prop	ProportionMatureFemaleCrabsOvigerous	-0.506	1.05715e-05	Sig
15	10	Precip	StDev	SDPrecip7JulPrevYear	0.504	1.1516e-05	Sig
16	11	SST	MinVal	MinSST4AprSameYear	0.502	1.32054e-05	Sig
17	12	WindDirection	Mean	MeanWindDir10OctPrevYear	0.5	1.39259e-05	Sig
18		Biological	Size	FemaleMeanSize_All_mmCW	0.499	1.4867e-05	Sig
19	13	AirTemp	Mean	MeanAirTemp11NovPrevYear	0.498	1.57052e-05	Sig
20	14	SST	MaxVal	MaxSST1JanSameYear	0.486	2.64681e-05	Sig
21		Biological	Prop	ProportionAllCrabsMature	0.486	2.66716e-05	Sig
22	15	Precip	MaxVal	MaxPrecip7JulPrevYear	0.483	3.04942e-05	Sig
23	16	SST	StDev	SDSST3MarSameYear	0.474	4.53707e-05	Sig
24	17	SST	Mean	MeanSST3MarSameYear	0.473	4.69163e-05	Sig
25	18	SST	MinVal	MinSST2FebSameYear	0.463	7.15134e-05	Sig
26	19	AirTemp	MaxVal	MaxAirTemp11NovPrevYear	-0.461	7.73868e-05	Sig
27	20	Precip	Mean	MeanPrecip7JulPrevYear	0.457	8.84127e-05	Sig
28	21	SST	MaxVal	MaxSST11NovPrevYear	-0.45	0.000117708	Sig
29	22	WindSpeed	StDev	SDWindSpeed4AprSameYear	-0.449	0.000122949	Sig
30	23	Precip	StDev	SDPrecip8AugPrevYear	0.448	0.000125691	Sig
31		Biological	JuvNums	NumberJuveniles	0.443	0.000152912	Sig
32	24	Precip	MaxVal	MaxPrecip8AugPrevYear	0.437	0.000197396	Sig
33	25	Precip	StDev	SDPrecip9SepPrevYear	-0.426	0.000288047	Sig
34	26	AirTemp	Mean	MeanAirTemp7JulPrevYear	-0.425	0.000306406	Sig
35	27	AirTemp	StDev	SDAirTemp1JanSameYear	-0.424	0.000317703	Sig
36	28	WindSpeed	Mean	MeanWindSpeed12DecPrevYear	0.419	0.00038141	Sig
37	29	WindSpeed	StDev	SDWindSpeed10OctPrevYear	0.418	0.000389449	Sig
38	30	Precip	Mean	MeanPrecip8AugPrevYear	0.413	0.000464008	Sig
39	31	Precip	MaxVal	MaxPrecip9SepPrevYear	-0.411	0.000495907	Sig
40		Biological	Prop	ProportionMatureCrabsFemale	0.407	0.000569193	Sig
41	32	AirTemp	Mean	MeanAirTemp4AprSameYear	0.397	0.000813544	Sig
42	33	SST	MinVal	MinSST7JulPrevYear	-0.392	0.000961792	Sig
43	34	WindSpeed	MaxVal	MaxWindSpeed10OctPrevYear	0.389	0.00105942	Sig
44	35	SST	MaxVal	MaxSST5MaySameYear	0.388	0.00106263	Sig
45	36	NAOI	NAOI	NAOI7JulPrevYear	-0.387	0.00112472	Sig
46	37	AirTemp	Mean	MeanAirTemp5MaySameYear	0.386	0.00114476	Sig
47	38	SST	Mean	MeanSST8AugSameYear	0.381	0.0013338	Sig
48	39	SST	StDev	SDSST8AugSameYear	0.381	0.0013476	Sig
49	40	Precip	Mean	MeanPrecip9SepPrevYear	-0.381	0.00135963	Sig
50	41	SST	Mean	MeanSST6JunSameYear	0.381	0.00136322	Sig
51	42	SST	MinVal	MinSST5MaySameYear	0.38	0.00137408	Sig
52	43	SST	StDev	SDSST6JunSameYear	0.379	0.00141995	Sig
53	44	SST	Mean	MeanSST5MaySameYear	0.376	0.00156183	Sig
54	45	SST	StDev	SDSST5MaySameYear	0.375	0.00161209	Sig
55		Biological	Size	NonOvigerousFemaleMeanSize_mmCW	0.373	0.00174758	Sig
56	46	SST	StDev	SDSST2FebSameYear	0.37	0.00191976	Sig
57	47	AirTemp	MaxVal	MaxAirTemp1JanSameYear	-0.367	0.00205381	Sig
58	48	SST	Mean	MeanSST2FebSameYear	0.367	0.00205858	Sig
59	49	AirTemp	MaxVal	MaxAirTemp8AugSameYear	0.364	0.00225587	Sig
60	50	WindDirection	StDev	SDWindDir4AprSameYear	-0.361	0.00250411	Sig
61	51	Precip	MaxVal	MaxPrecip1JanSameYear	0.359	0.0026474	Sig
62	52	WindSpeed	Mean	MeanWindSpeed9SepSameYear	0.349	0.00351256	Sig
63	53	NAOI	NAOI	NAOI6JunSameYear	-0.349	0.00356419	Sig
64	54	AirTemp	StDev	SDAirTemp9SepSameYear	-0.339	0.00470176	Sig
65	55	SST	MinVal	MinSST1JanSameYear	0.335	0.00519472	Sig
66	56	WindDirection	Mean	MeanWindDir7JulSameYear	0.334	0.00530631	Sig
67	57	AirTemp	MinVal	MinAirTemp9SepPrevYear	-0.332	0.00568611	Sig
68	58	WindSpeed	StDev	SDWindSpeed3MarSameYear	0.317	0.00851641	Sig
69	59	AirTemp	Mean	MeanAirTemp8AugSameYear	0.313	0.00947113	Sig
70	60	SST	Mean	MeanSST10OctPrevYear	-0.312	0.00953245	Sig
71	61	SST	StDev	SDSST10OctPrevYear	-0.311	0.00979	Sig
72	62	SST	MinVal	MinSST8AugPrevYear	-0.306	0.011027	Sig
73	63	AirTemp	Mean	MeanAirTemp3MarSameYear	0.306	0.0111467	Sig
74	64	WindDirection	Mean	MeanWindDir9SepPrevYear	0.306	0.0112227	Sig
75	65	WindSpeed	StDev	SDWindSpeed6JunSameYear	-0.305	0.0113513	Sig
76	66	WindDirection	StDev	SDWindDir7JulSameYear	-0.301	0.0125861	Sig
77	67	SST	Mean	MeanSST7JulPrevYear	-0.301	0.0127661	Sig
78	68	SST	StDev	SDSST7JulPrevYear	-0.3	0.0127795	Sig
79	69	WindSpeed	Mean	MeanWindSpeed8AugSameYear	-0.3	0.0129333	Sig
80	70	NAOI	NAOI	NAOI8AugSameYear	-0.298	0.013464	Sig
81	71	AirTemp	MinVal	MinAirTemp8AugSameYear	0.298	0.0136859	Sig
82	72	Precip	MaxVal	MaxPrecip12DecPrevYear	-0.295	0.0146165	Sig
83	73	WindDirection	Mean	MeanWindDir8AugPrevYear	-0.295	0.0147367	Sig
84	74	Precip	Mean	MeanPrecip3MarSameYear	-0.293	0.0152114	Sig
85	75	AirTemp	MinVal	MinAirTemp9SepSameYear	0.293	0.0153856	Sig
86	76	Precip	Mean	MeanPrecip12DecPrevYear	-0.292	0.0156622	Sig
87	77	SST	MinVal	MinSST7JulSameYear	-0.29	0.0162835	Sig
88	78	Precip	StDev	SDPrecip1JanSameYear	0.282	0.0198148	Sig
89	79	Precip	MaxVal	MaxPrecip3MarSameYear	-0.281	0.0200991	Sig
90	80	AirTemp	Mean	MeanAirTemp10OctPrevYear	-0.28	0.020841	Sig
91	81	NAOI	NAOI	NAOI9SepPrevYear	0.271	0.0256535	Sig
92	82	WindSpeed	MaxVal	MaxWindSpeed6JunSameYear	-0.269	0.0268137	Sig
93	83	SST	MaxVal	MaxSST6JunSameYear	0.264	0.0298754	Sig
94	84	WindDirection	StDev	SDWindDir7JulPrevYear	0.261	0.0312735	Sig
95	85	Precip	StDev	SDPrecip3MarSameYear	-0.26	0.0324884	Sig
96	86	Precip	Mean	MeanPrecip2FebSameYear	-0.259	0.0328706	Sig
97	87	SST	MinVal	MinSST9SepSameYear	-0.257	0.0341617	Sig
98	88	SST	StDev	SDSST9SepPrevYear	-0.254	0.0366775	Sig
99	89	Precip	MaxVal	MaxPrecip5MaySameYear	0.253	0.0370456	Sig
100	90	SST	Mean	MeanSST9SepPrevYear	-0.253	0.0371275	Sig
101	91	SST	StDev	SDSST1JanSameYear	0.253	0.0374228	Sig
102	92	SST	Mean	MeanSST1JanSameYear	0.253	0.0374597	Sig
103	93	Precip	MaxVal	MaxPrecip11NovPrevYear	0.251	0.0389468	Sig
104	94	Precip	Mean	MeanPrecip10OctPrevYear	0.251	0.0390296	Sig
105	95	AirTemp	MinVal	MinAirTemp7JulPrevYear	-0.246	0.0434346	Sig
106	96	NAOI	NAOI	NAOI8AugPrevYear	-0.244	0.0445507	Sig
107	97	AirTemp	StDev	SDAirTemp7JulPrevYear	0.241	0.0475498	Sig
108	98	WindSpeed	StDev	SDWindSpeed12DecPrevYear	0.239	0.0497931	Sig
109	99	AirTemp	MinVal	MinAirTemp3MarSameYear	0.238346	0.0503098	NS
110	100	AirTemp	MaxVal	MaxAirTemp12DecPrevYear	0.232928	0.0559348	NS
111	101	Precip	StDev	SDPrecip7JulSameYear	0.232314	0.0566033	NS
112	102	WindDirection	Mean	MeanWindDir4AprSameYear	0.230526	0.0585865	NS
113	103	WindSpeed	MaxVal	MaxWindSpeed3MarSameYear	0.230479	0.0586394	NS
114	104	WindSpeed	MaxVal	MaxWindSpeed4AprSameYear	-0.23033	0.058808	NS
115	105	WindDirection	StDev	SDWindDir8AugPrevYear	0.227428	0.062157	NS
116	106	SST	MinVal	MinSST8AugSameYear	-0.227354	0.0622451	NS
117	107	Precip	Mean	MeanPrecip7JulSameYear	0.225972	0.0638956	NS
118	108	SST	Mean	MeanSST12DecPrevYear	0.224864	0.065244	NS
119	109	WindSpeed	MaxVal	MaxWindSpeed8AugPrevYear	0.224216	0.0660427	NS
120	110	AirTemp	StDev	SDAirTemp11NovPrevYear	-0.224011	0.0662972	NS
121	111	SST	StDev	SDSST12DecPrevYear	0.223933	0.0663944	NS
122	112	AirTemp	Mean	MeanAirTemp2FebSameYear	0.221969	0.0688753	NS
123	113	NAOI	NAOI	NAOI10OctPrevYear	0.221437	0.0695598	NS
124	114	AirTemp	Mean	MeanAirTemp9SepPrevYear	-0.220225	0.0711406	NS
125	115	WindDirection	Mean	MeanWindDir2FebSameYear	0.21905	0.0726996	NS
126	116	AirTemp	StDev	SDAirTemp4AprSameYear	-0.218432	0.0735316	NS
127	117	NAOI	NAOI	NAOI2FebSameYear	-0.215137	0.0780919	NS
128	118	WindDirection	StDev	SDWindDir1JanSameYear	0.213257	0.0807922	NS
129	119	AirTemp	Mean	MeanAirTemp1JanSameYear	0.213135	0.0809706	NS
130	120	WindDirection	Mean	MeanWindDir3MarSameYear	-0.210079	0.0855259	NS
131	121	SST	MinVal	MinSST6JunSameYear	0.20758	0.0894006	NS
132	122	AirTemp	StDev	SDAirTemp10OctPrevYear	0.206984	0.0903446	NS
133	123	AirTemp	StDev	SDAirTemp5MaySameYear	-0.203505	0.0960127	NS
134	124	Precip	StDev	SDPrecip12DecPrevYear	-0.203149	0.0966085	NS
135	125	NAOI	NAOI	NAOI1JanSameYear	-0.19819	0.105203	NS
136	126	WindDirection	StDev	SDWindDir9SepPrevYear	-0.198052	0.105452	NS
137	127	AirTemp	MinVal	MinAirTemp11NovPrevYear	0.19554	0.110035	NS
138	128	SST	StDev	SDSST7JulSameYear	0.194883	0.111259	NS
139	129	SST	Mean	MeanSST7JulSameYear	0.194801	0.111412	NS
140	130	Precip	StDev	SDPrecip5MaySameYear	0.192392	0.115993	NS
141	131	Precip	StDev	SDPrecip11NovPrevYear	0.189027	0.122635	NS
142	132	WindSpeed	StDev	SDWindSpeed9SepSameYear	0.188948	0.122793	NS
143	133	AirTemp	StDev	SDAirTemp8AugPrevYear	0.185767	0.129339	NS
144	134	Precip	MaxVal	MaxPrecip7JulSameYear	0.184924	0.13112	NS
145	135	Precip	MaxVal	MaxPrecip6JunSameYear	-0.184198	0.132665	NS
146	136	Precip	Mean	MeanPrecip9SepSameYear	0.181016	0.139608	NS
147	137	SST	MaxVal	MaxSST9SepSameYear	-0.179	0.144144	NS
148	138	WindSpeed	MaxVal	MaxWindSpeed7JulPrevYear	0.177485	0.147625	NS
149	139	AirTemp	MinVal	MinAirTemp1JanSameYear	0.176519	0.149879	NS
150	140	SST	Mean	MeanSST8AugPrevYear	-0.176001	0.151096	NS
151	141	WindSpeed	Mean	MeanWindSpeed6JunSameYear	-0.175783	0.151612	NS
152	142	SST	StDev	SDSST8AugPrevYear	-0.175769	0.151646	NS
153	143	AirTemp	StDev	SDAirTemp8AugSameYear	0.174952	0.153587	NS
154	144	AirTemp	MaxVal	MaxAirTemp6JunSameYear	-0.171633	0.161666	NS
155	145	Precip	StDev	SDPrecip10OctPrevYear	0.169131	0.167961	NS
156	146	NAOI	NAOI	NAOI3MarSameYear	0.167198	0.172944	NS
157	147	WindSpeed	StDev	SDWindSpeed8AugPrevYear	0.165507	0.177392	NS
158	148	AirTemp	Mean	MeanAirTemp12DecPrevYear	0.165303	0.177935	NS
159	149	AirTemp	Mean	MeanAirTemp9SepSameYear	0.164911	0.178981	NS
160	150	Precip	StDev	SDPrecip2FebSameYear	-0.163418	0.183004	NS
161	151	NAOI	NAOI	NAOI9SepSameYear	0.161207	0.189079	NS
162	152	SST	MinVal	MinSST10OctPrevYear	0.157405	0.199864	NS
163	153	SST	MaxVal	MaxSST7JulPrevYear	-0.156448	0.202647	NS
164	154	WindSpeed	Mean	MeanWindSpeed9SepPrevYear	-0.154073	0.20967	NS
165	155	WindSpeed	Mean	MeanWindSpeed2FebSameYear	-0.146187	0.234228	NS
166	156	Precip	MaxVal	MaxPrecip8AugSameYear	-0.140879	0.251834	NS
167	157	AirTemp	StDev	SDAirTemp6JunSameYear	0.139698	0.255872	NS
168	158	WindSpeed	MaxVal	MaxWindSpeed2FebSameYear	-0.13403	0.275857	NS
169	159	Precip	Mean	MeanPrecip4AprSameYear	-0.133878	0.276407	NS
170	160	WindSpeed	Mean	MeanWindSpeed4AprSameYear	-0.133376	0.278226	NS
171	161	Precip	StDev	SDPrecip8AugSameYear	-0.133262	0.278643	NS
172	162	SST	MaxVal	MaxSST12DecPrevYear	0.131304	0.285829	NS
173	163	WindDirection	StDev	SDWindDir11NovPrevYear	-0.131107	0.286561	NS
174	164	NAOI	NAOI	NAOI5MaySameYear	-0.127236	0.30115	NS
175	165	WindSpeed	MaxVal	MaxWindSpeed7JulSameYear	-0.126594	0.303614	NS
176	166	AirTemp	Mean	MeanAirTemp7JulSameYear	-0.125835	0.306548	NS
177	167	SST	MaxVal	MaxSST7JulSameYear	0.12558	0.307537	NS
178	168	WindSpeed	MaxVal	MaxWindSpeed9SepSameYear	0.125366	0.308369	NS
179	169	NAOI	NAOI	NAOI4AprSameYear	-0.122863	0.318202	NS
180	170	WindDirection	Mean	MeanWindDir11NovPrevYear	-0.122768	0.31858	NS
181	171	Settlement	Settlement	AnnualSettlementPrevYear	0.121473	0.323751	NS
182	172	WindDirection	StDev	SDWindDir3MarSameYear	0.120432	0.327945	NS
183	173	AirTemp	MaxVal	MaxAirTemp7JulSameYear	-0.11727	0.340896	NS
184	174	SST	StDev	SDSST11NovPrevYear	-0.115392	0.348737	NS
185	175	SST	Mean	MeanSST11NovPrevYear	-0.114512	0.35245	NS
186	176	SST	MinVal	MinSST12DecPrevYear	-0.114097	0.35421	NS
187	177	WindDirection	StDev	SDWindDir10OctPrevYear	0.111622	0.364813	NS
188	178	AirTemp	StDev	SDAirTemp3MarSameYear	0.110284	0.370628	NS
189	179	AirTemp	MinVal	MinAirTemp4AprSameYear	0.108857	0.376889	NS
190	180	AirTemp	MinVal	MinAirTemp2FebSameYear	0.105512	0.391812	NS
191	181	Precip	MaxVal	MaxPrecip4AprSameYear	-0.105401	0.392314	NS
192	182	AirTemp	StDev	SDAirTemp9SepPrevYear	0.103863	0.399296	NS
193	183	AirTemp	Mean	MeanAirTemp8AugPrevYear	-0.103723	0.399934	NS
194	184	WindDirection	StDev	SDWindDir2FebSameYear	-0.102631	0.40494	NS
195	185	AirTemp	MinVal	MinAirTemp10OctPrevYear	0.101415	0.410561	NS
196	186	Precip	StDev	SDPrecip4AprSameYear	-0.100668	0.414031	NS
197	187	AirTemp	MaxVal	MaxAirTemp8AugPrevYear	-0.0999335	0.417465	NS
198	188	WindDirection	StDev	SDWindDir5MaySameYear	-0.0977935	0.427557	NS
199	189	WindSpeed	Mean	MeanWindSpeed5MaySameYear	0.0967606	0.432477	NS
200	190	WindDirection	Mean	MeanWindDir8AugSameYear	-0.09393	0.446124	NS
201	191	WindSpeed	MaxVal	MaxWindSpeed12DecPrevYear	0.092971	0.450801	NS
202	192	AirTemp	StDev	SDAirTemp2FebSameYear	0.0915995	0.457537	NS
203	193	AirTemp	MaxVal	MaxAirTemp7JulPrevYear	0.0913275	0.458879	NS
204	194	SST	MaxVal	MaxSST10OctPrevYear	-0.0897675	0.46662	NS
205	195	Precip	Mean	MeanPrecip11NovPrevYear	0.0892541	0.469183	NS
206	196	AirTemp	MinVal	MinAirTemp12DecPrevYear	0.0881892	0.474523	NS
207	197	SST	MaxVal	MaxSST8AugPrevYear	-0.086669	0.482203	NS
208	198	WindSpeed	StDev	SDWindSpeed7JulSameYear	-0.0811259	0.510754	NS
209	199	WindDirection	Mean	MeanWindDir6JunSameYear	-0.0748954	0.543846	NS
210	200	Precip	MaxVal	MaxPrecip2FebSameYear	-0.0742687	0.547232	NS
211	201	Precip	StDev	SDPrecip6JunSameYear	-0.0740353	0.548495	NS
212	202	AirTemp	MinVal	MinAirTemp7JulSameYear	-0.0737252	0.550176	NS
213	203	WindSpeed	MaxVal	MaxWindSpeed5MaySameYear	0.0733901	0.551995	NS
214	204	AirTemp	MaxVal	MaxAirTemp5MaySameYear	-0.0679659	0.581834	NS
215	205	WindSpeed	Mean	MeanWindSpeed8AugPrevYear	0.0675905	0.583926	NS
216	206	WindDirection	StDev	SDWindDir9SepSameYear	-0.0646571	0.60039	NS
217	207	WindSpeed	StDev	SDWindSpeed8AugSameYear	-0.0645598	0.60094	NS
218	208	AirTemp	MinVal	MinAirTemp8AugPrevYear	-0.0635921	0.606418	NS
219	209	SST	StDev	SDSST9SepSameYear	0.0625561	0.612306	NS
220	210	SST	MaxVal	MaxSST8AugSameYear	-0.0624628	0.612838	NS
221	211	SST	Mean	MeanSST9SepSameYear	0.0622746	0.613911	NS
222	212	Precip	MaxVal	MaxPrecip10OctPrevYear	0.0622717	0.613927	NS
223	213	AirTemp	MinVal	MinAirTemp6JunSameYear	-0.062171	0.614502	NS
224	214	Precip	StDev	SDPrecip9SepSameYear	0.0616706	0.617359	NS
225	215	Precip	Mean	MeanPrecip6JunSameYear	-0.059392	0.630443	NS
226	216	Precip	Mean	MeanPrecip8AugSameYear	-0.0587088	0.634388	NS
227	217	WindDirection	Mean	MeanWindDir1JanSameYear	-0.0582699	0.636928	NS
228	218	AirTemp	MaxVal	MaxAirTemp10OctPrevYear	-0.0573961	0.641996	NS
229	219	NAOI	NAOI	NAOI12DecPrevYear	-0.0539926	0.661894	NS
230	220	AirTemp	StDev	SDAirTemp7JulSameYear	0.0525841	0.670199	NS
231	221	AirTemp	StDev	SDAirTemp12DecPrevYear	0.0507405	0.681128	NS
232	222	Precip	Mean	MeanPrecip5MaySameYear	0.0481222	0.696762	NS
233	223	WindDirection	StDev	SDWindDir12DecPrevYear	0.0463426	0.707462	NS
234	224	Precip	Mean	MeanPrecip1JanSameYear	-0.0449842	0.715667	NS
235	225	WindSpeed	Mean	MeanWindSpeed7JulPrevYear	-0.0439094	0.722181	NS
236	226	WindDirection	StDev	SDWindDir6JunSameYear	-0.0412896	0.738144	NS
237	227	AirTemp	MaxVal	MaxAirTemp4AprSameYear	-0.0379146	0.75887	NS
238	228	SST	MinVal	MinSST11NovPrevYear	-0.0374347	0.761831	NS
239	229	WindSpeed	StDev	SDWindSpeed5MaySameYear	0.036098	0.770097	NS
240	230	WindDirection	StDev	SDWindDir8AugSameYear	-0.0359725	0.770874	NS
241	231	WindSpeed	StDev	SDWindSpeed1JanSameYear	0.0352153	0.775569	NS
242	232	WindSpeed	Mean	MeanWindSpeed7JulSameYear	-0.0328659	0.790188	NS
243	233	WindDirection	Mean	MeanWindDir5MaySameYear	0.0325332	0.792264	NS
244	234	WindSpeed	StDev	SDWindSpeed11NovPrevYear	-0.032476	0.792622	NS
245	235	WindSpeed	StDev	SDWindSpeed2FebSameYear	-0.0321734	0.794511	NS
246	236	SST	MaxVal	MaxSST9SepPrevYear	-0.0298998	0.808747	NS
247	237	SST	MinVal	MinSST9SepPrevYear	-0.029729	0.809819	NS
248	238	WindSpeed	Mean	MeanWindSpeed3MarSameYear	0.0294372	0.811651	NS
249	239	WindDirection	Mean	MeanWindDir12DecPrevYear	-0.0254318	0.836899	NS
250	240	AirTemp	Mean	MeanAirTemp6JunSameYear	-0.0247637	0.841128	NS
251	241	WindSpeed	Mean	MeanWindSpeed11NovPrevYear	0.0247454	0.841243	NS
252	242	AirTemp	MaxVal	MaxAirTemp2FebSameYear	-0.0245077	0.842749	NS
253	243	NAOI	NAOI	NAOI7JulSameYear	0.0240956	0.84536	NS
254	244	WindSpeed	MaxVal	MaxWindSpeed9SepPrevYear	-0.0235869	0.848586	NS
255	245	WindDirection	Mean	MeanWindDir7JulPrevYear	0.0229459	0.852654	NS
256	246	WindDirection	Mean	MeanWindDir9SepSameYear	0.0226113	0.854779	NS
257	247	AirTemp	MaxVal	MaxAirTemp9SepPrevYear	-0.0221604	0.857644	NS
258	248	AirTemp	MinVal	MinAirTemp5MaySameYear	0.0197787	0.87281	NS
259	249	WindSpeed	Mean	MeanWindSpeed1JanSameYear	0.0185949	0.880364	NS
260	250	WindSpeed	MaxVal	MaxWindSpeed11NovPrevYear	0.0167744	0.892003	NS
261	251	WindSpeed	StDev	SDWindSpeed7JulPrevYear	0.0159751	0.89712	NS
262	252	AirTemp	MaxVal	MaxAirTemp9SepSameYear	-0.0147985	0.904661	NS
263	253	Precip	MaxVal	MaxPrecip9SepSameYear	0.0139145	0.910332	NS
264	254	NAOI	NAOI	NAOI11NovPrevYear	0.0126241	0.918618	NS
265	255	WindSpeed	MaxVal	MaxWindSpeed8AugSameYear	0.0116339	0.924982	NS
266	256	WindSpeed	MaxVal	MaxWindSpeed1JanSameYear	-0.0116202	0.92507	NS
267	257	WindSpeed	StDev	SDWindSpeed9SepPrevYear	-0.00959836	0.938079	NS

## Sheet: CorrsAmongPredictors
Predictor1	Predictor2	Corr_r_value	SigNeq10_absrge0.63
AnnualSettlementPrevYear	MaxAirTemp8AugPrevYear	0.666	Sig
AnnualSettlementPrevYear	MaxSST12DecPrevYear	0.8	Sig
AnnualSettlementPrevYear	MeanAirTemp12DecPrevYear	0.685	Sig
AnnualSettlementPrevYear	MeanAirTemp8AugPrevYear	0.645	Sig
AnnualSettlementPrevYear	MeanSST12DecPrevYear	0.759	Sig
AnnualSettlementPrevYear	MeanWindDir12DecPrevYear	-0.752	Sig
AnnualSettlementPrevYear	MeanWindDir7JulPrevYear	0.821	Sig
AnnualSettlementPrevYear	MinAirTemp10OctPrevYear	0.633	Sig
AnnualSettlementPrevYear	MinAirTemp12DecPrevYear	0.772	Sig
AnnualSettlementPrevYear	NAOI8AugPrevYear	-0.84	Sig
AnnualSettlementPrevYear	SDAirTemp10OctPrevYear	0.74	Sig
AnnualSettlementPrevYear	SDAirTemp12DecPrevYear	-0.659	Sig
AnnualSettlementPrevYear	SDSST12DecPrevYear	0.76	Sig
AnnualSettlementPrevYear	SDWindDir11NovPrevYear	0.8	Sig
AnnualSettlementPrevYear	SDWindDir7JulPrevYear	-0.68	Sig
AnnualSettlementPrevYear	SDWindSpeed10OctPrevYear	0.65	Sig
AnnualSettlementSameYear	MaxAirTemp11NovPrevYear	-0.846	Sig
AnnualSettlementSameYear	MaxPrecip1JanSameYear	0.631	Sig
AnnualSettlementSameYear	MaxPrecip7JulPrevYear	0.882	Sig
AnnualSettlementSameYear	MaxPrecip8AugPrevYear	0.841	Sig
AnnualSettlementSameYear	MaxPrecip9SepPrevYear	-0.673	Sig
AnnualSettlementSameYear	MaxSST11NovPrevYear	-0.749	Sig
AnnualSettlementSameYear	MeanAirTemp11NovPrevYear	0.687	Sig
AnnualSettlementSameYear	MeanAirTemp1JanSameYear	0.645	Sig
AnnualSettlementSameYear	MeanPrecip7JulPrevYear	0.809	Sig
AnnualSettlementSameYear	MeanPrecip9SepPrevYear	-0.824	Sig
AnnualSettlementSameYear	MeanWindDir10OctPrevYear	0.787	Sig
AnnualSettlementSameYear	MeanWindDir7JulSameYear	0.757	Sig
AnnualSettlementSameYear	MeanWindDir9SepPrevYear	0.646	Sig
AnnualSettlementSameYear	NAOI8AugSameYear	-0.743	Sig
AnnualSettlementSameYear	SDPrecip7JulPrevYear	0.894	Sig
AnnualSettlementSameYear	SDPrecip8AugPrevYear	0.758	Sig
AnnualSettlementSameYear	SDPrecip9SepPrevYear	-0.743	Sig
AnnualSettlementSameYear	SDWindDir7JulPrevYear	0.761	Sig
AnnualSettlementSameYear	SDWindDir7JulSameYear	-0.746	Sig
AnnualSettlementSameYear	SDWindSpeed4AprSameYear	-0.77	Sig
FemaleMeanSize_All_mmCW	AnnualSettlementSameYear	0.739	Sig
FemaleMeanSize_All_mmCW	MaxAirTemp11NovPrevYear	-0.805	Sig
FemaleMeanSize_All_mmCW	MaxPrecip11NovPrevYear	0.712	Sig
FemaleMeanSize_All_mmCW	MaxPrecip1JanSameYear	0.832	Sig
FemaleMeanSize_All_mmCW	MaxPrecip6JunSameYear	-0.68	Sig
FemaleMeanSize_All_mmCW	MaxPrecip9SepPrevYear	-0.803	Sig
FemaleMeanSize_All_mmCW	MaxSST11NovPrevYear	-0.674	Sig
FemaleMeanSize_All_mmCW	MaxSST1JanSameYear	0.728	Sig
FemaleMeanSize_All_mmCW	MaxSST2FebSameYear	0.731	Sig
FemaleMeanSize_All_mmCW	MaxSST3MarSameYear	0.725	Sig
FemaleMeanSize_All_mmCW	MaxSST4AprSameYear	0.749	Sig
FemaleMeanSize_All_mmCW	MeanAirTemp11NovPrevYear	0.712	Sig
FemaleMeanSize_All_mmCW	MeanAirTemp7JulPrevYear	-0.675	Sig
FemaleMeanSize_All_mmCW	MeanPrecip7JulPrevYear	0.661	Sig
FemaleMeanSize_All_mmCW	MeanPrecip8AugPrevYear	0.754	Sig
FemaleMeanSize_All_mmCW	MeanPrecip9SepPrevYear	-0.794	Sig
FemaleMeanSize_All_mmCW	MeanSST7JulPrevYear	-0.827	Sig
FemaleMeanSize_All_mmCW	MeanWindDir10OctPrevYear	0.757	Sig
FemaleMeanSize_All_mmCW	MeanWindSpeed10OctPrevYear	0.649	Sig
FemaleMeanSize_All_mmCW	MeanWindSpeed12DecPrevYear	0.681	Sig
FemaleMeanSize_All_mmCW	MinAirTemp8AugSameYear	0.661	Sig
FemaleMeanSize_All_mmCW	MinAirTemp9SepPrevYear	-0.642	Sig
FemaleMeanSize_All_mmCW	MinSST2FebSameYear	0.694	Sig
FemaleMeanSize_All_mmCW	MinSST3MarSameYear	0.668	Sig
FemaleMeanSize_All_mmCW	MinSST7JulPrevYear	-0.649	Sig
FemaleMeanSize_All_mmCW	OverallMeanSize_mmCW	0.941	Sig
FemaleMeanSize_All_mmCW	ProportionAllCrabsMature	0.758	Sig
FemaleMeanSize_All_mmCW	ProportionMatureCrabsFemale	0.668	Sig
FemaleMeanSize_All_mmCW	ProportionMatureFemaleCrabsOvigerous	-0.631	Sig
FemaleMeanSize_All_mmCW	SDAirTemp1JanSameYear	-0.752	Sig
FemaleMeanSize_All_mmCW	SDPrecip1JanSameYear	0.794	Sig
FemaleMeanSize_All_mmCW	SDPrecip7JulPrevYear	0.705	Sig
FemaleMeanSize_All_mmCW	SDPrecip8AugPrevYear	0.698	Sig
FemaleMeanSize_All_mmCW	SDPrecip9SepPrevYear	-0.797	Sig
FemaleMeanSize_All_mmCW	SDSST7JulPrevYear	-0.827	Sig
FemaleMeanSize_All_mmCW	SDWindDir1JanSameYear	0.64	Sig
FemaleMeanSize_All_mmCW	SDWindSpeed3MarSameYear	0.662	Sig
FemaleMeanSize_All_mmCW	SDWindSpeed4AprSameYear	-0.646	Sig
FemaleMeanSize_All_mmCW	SubtidalCrabCPUE	0.92	Sig
MaleMeanSize_mmCW	AnnualSettlementSameYear	0.682	Sig
MaleMeanSize_mmCW	FemaleMeanSize_All_mmCW	0.923	Sig
MaleMeanSize_mmCW	MaxAirTemp11NovPrevYear	-0.684	Sig
MaleMeanSize_mmCW	MaxAirTemp3MarSameYear	0.701	Sig
MaleMeanSize_mmCW	MaxAirTemp8AugSameYear	0.674	Sig
MaleMeanSize_mmCW	MaxPrecip11NovPrevYear	0.753	Sig
MaleMeanSize_mmCW	MaxPrecip1JanSameYear	0.853	Sig
MaleMeanSize_mmCW	MaxPrecip9SepPrevYear	-0.81	Sig
MaleMeanSize_mmCW	MaxSST11NovPrevYear	-0.733	Sig
MaleMeanSize_mmCW	MaxSST1JanSameYear	0.776	Sig
MaleMeanSize_mmCW	MaxSST2FebSameYear	0.795	Sig
MaleMeanSize_mmCW	MaxSST3MarSameYear	0.833	Sig
MaleMeanSize_mmCW	MaxSST4AprSameYear	0.81	Sig
MaleMeanSize_mmCW	MeanAirTemp7JulPrevYear	-0.719	Sig
MaleMeanSize_mmCW	MeanAirTemp8AugSameYear	0.708	Sig
MaleMeanSize_mmCW	MeanPrecip8AugPrevYear	0.823	Sig
MaleMeanSize_mmCW	MeanPrecip9SepPrevYear	-0.773	Sig
MaleMeanSize_mmCW	MeanSST4AprSameYear	0.666	Sig
MaleMeanSize_mmCW	MeanSST7JulPrevYear	-0.8	Sig
MaleMeanSize_mmCW	MeanWindDir10OctPrevYear	0.818	Sig
MaleMeanSize_mmCW	MeanWindSpeed12DecPrevYear	0.652	Sig
MaleMeanSize_mmCW	MinAirTemp8AugSameYear	0.711	Sig
MaleMeanSize_mmCW	MinAirTemp9SepPrevYear	-0.651	Sig
MaleMeanSize_mmCW	MinSST2FebSameYear	0.725	Sig
MaleMeanSize_mmCW	MinSST3MarSameYear	0.702	Sig
MaleMeanSize_mmCW	MinSST4AprSameYear	0.685	Sig
MaleMeanSize_mmCW	MinSST7JulPrevYear	-0.721	Sig
MaleMeanSize_mmCW	NumberJuveniles	0.753	Sig
MaleMeanSize_mmCW	OverallMeanSize_mmCW	0.969	Sig
MaleMeanSize_mmCW	ProportionAllCrabsMature	0.789	Sig
MaleMeanSize_mmCW	ProportionMatureCrabsFemale	0.716	Sig
MaleMeanSize_mmCW	ProportionMatureFemaleCrabsOvigerous	-0.747	Sig
MaleMeanSize_mmCW	SDAirTemp1JanSameYear	-0.696	Sig
MaleMeanSize_mmCW	SDPrecip11NovPrevYear	0.67	Sig
MaleMeanSize_mmCW	SDPrecip1JanSameYear	0.795	Sig
MaleMeanSize_mmCW	SDPrecip7JulPrevYear	0.653	Sig
MaleMeanSize_mmCW	SDPrecip8AugPrevYear	0.718	Sig
MaleMeanSize_mmCW	SDPrecip9SepPrevYear	-0.812	Sig
MaleMeanSize_mmCW	SDSST4AprSameYear	0.665	Sig
MaleMeanSize_mmCW	SDSST7JulPrevYear	-0.801	Sig
MaleMeanSize_mmCW	SDWindSpeed4AprSameYear	-0.664	Sig
MaleMeanSize_mmCW	SubtidalCrabCPUE	0.952	Sig
MaxAirTemp10OctPrevYear	MeanAirTemp9SepPrevYear	0.677	Sig
MaxAirTemp10OctPrevYear	MinAirTemp9SepPrevYear	0.648	Sig
MaxAirTemp10OctPrevYear	SDAirTemp10OctPrevYear	0.63	Sig
MaxAirTemp10OctPrevYear	SDAirTemp12DecPrevYear	-0.684	Sig
MaxAirTemp11NovPrevYear	MeanAirTemp11NovPrevYear	-0.88	Sig
MaxAirTemp11NovPrevYear	MeanAirTemp7JulPrevYear	0.64	Sig
MaxAirTemp11NovPrevYear	MinAirTemp11NovPrevYear	-0.714	Sig
MaxAirTemp11NovPrevYear	MinAirTemp9SepPrevYear	0.633	Sig
MaxAirTemp11NovPrevYear	SDAirTemp11NovPrevYear	0.699	Sig
MaxAirTemp12DecPrevYear	MeanAirTemp12DecPrevYear	0.69	Sig
MaxAirTemp12DecPrevYear	MinAirTemp12DecPrevYear	0.64	Sig
MaxAirTemp1JanSameYear	MaxPrecip7JulPrevYear	-0.698	Sig
MaxAirTemp1JanSameYear	MeanAirTemp7JulSameYear	0.725	Sig
MaxAirTemp1JanSameYear	MeanWindSpeed12DecPrevYear	-0.716	Sig
MaxAirTemp1JanSameYear	MinAirTemp9SepPrevYear	0.665	Sig
MaxAirTemp1JanSameYear	MinSST10OctPrevYear	-0.726	Sig
MaxAirTemp1JanSameYear	SDAirTemp1JanSameYear	0.687	Sig
MaxAirTemp1JanSameYear	SDAirTemp8AugSameYear	-0.652	Sig
MaxAirTemp1JanSameYear	SDAirTemp9SepPrevYear	-0.644	Sig
MaxAirTemp1JanSameYear	SDPrecip7JulPrevYear	-0.647	Sig
MaxAirTemp1JanSameYear	SDWindSpeed12DecPrevYear	-0.76	Sig
MaxAirTemp2FebSameYear	MinAirTemp2FebSameYear	0.745	Sig
MaxAirTemp3MarSameYear	MaxWindSpeed10OctPrevYear	0.667	Sig
MaxAirTemp3MarSameYear	MeanAirTemp11NovPrevYear	0.708	Sig
MaxAirTemp3MarSameYear	MeanAirTemp3MarSameYear	0.697	Sig
MaxAirTemp3MarSameYear	MeanAirTemp5MaySameYear	0.764	Sig
MaxAirTemp3MarSameYear	MeanAirTemp7JulPrevYear	-0.64	Sig
MaxAirTemp3MarSameYear	MeanWindDir10OctPrevYear	0.724	Sig
MaxAirTemp3MarSameYear	MeanWindDir8AugPrevYear	-0.722	Sig
MaxAirTemp3MarSameYear	MeanWindSpeed10OctPrevYear	0.742	Sig
MaxAirTemp3MarSameYear	SDAirTemp10OctPrevYear	0.65	Sig
MaxAirTemp3MarSameYear	SDAirTemp9SepSameYear	-0.634	Sig
MaxAirTemp3MarSameYear	SDWindSpeed10OctPrevYear	0.728	Sig
MaxAirTemp4AprSameYear	MaxWindSpeed7JulPrevYear	-0.817	Sig
MaxAirTemp4AprSameYear	MeanAirTemp6JunSameYear	0.758	Sig
MaxAirTemp4AprSameYear	MeanWindDir11NovPrevYear	0.728	Sig
MaxAirTemp4AprSameYear	MinAirTemp10OctPrevYear	-0.687	Sig
MaxAirTemp4AprSameYear	MinAirTemp4AprSameYear	0.631	Sig
MaxAirTemp4AprSameYear	MinAirTemp8AugSameYear	-0.801	Sig
MaxAirTemp4AprSameYear	SDWindSpeed7JulPrevYear	-0.776	Sig
MaxAirTemp5MaySameYear	MaxWindSpeed8AugPrevYear	-0.7	Sig
MaxAirTemp5MaySameYear	MeanPrecip12DecPrevYear	0.68	Sig
MaxAirTemp5MaySameYear	MinAirTemp7JulPrevYear	0.837	Sig
MaxAirTemp5MaySameYear	SDAirTemp4AprSameYear	0.751	Sig
MaxAirTemp5MaySameYear	SDAirTemp5MaySameYear	0.817	Sig
MaxAirTemp5MaySameYear	SDWindSpeed8AugPrevYear	-0.734	Sig
MaxAirTemp6JunSameYear	MaxAirTemp1JanSameYear	0.728	Sig
MaxAirTemp6JunSameYear	MaxAirTemp8AugPrevYear	0.912	Sig
MaxAirTemp6JunSameYear	MaxSST11NovPrevYear	0.66	Sig
MaxAirTemp6JunSameYear	MaxWindSpeed11NovPrevYear	-0.662	Sig
MaxAirTemp6JunSameYear	MeanAirTemp8AugPrevYear	0.812	Sig
MaxAirTemp6JunSameYear	MeanPrecip11NovPrevYear	-0.647	Sig
MaxAirTemp6JunSameYear	MeanSST11NovPrevYear	0.656	Sig
MaxAirTemp6JunSameYear	MeanSST8AugPrevYear	0.814	Sig
MaxAirTemp6JunSameYear	MeanSST9SepPrevYear	0.689	Sig
MaxAirTemp6JunSameYear	MeanWindSpeed11NovPrevYear	-0.752	Sig
MaxAirTemp6JunSameYear	MinSST10OctPrevYear	-0.73	Sig
MaxAirTemp6JunSameYear	MinSST12DecPrevYear	0.759	Sig
MaxAirTemp6JunSameYear	NAOI10OctPrevYear	-0.709	Sig
MaxAirTemp6JunSameYear	SDAirTemp12DecPrevYear	-0.693	Sig
MaxAirTemp6JunSameYear	SDAirTemp2FebSameYear	0.654	Sig
MaxAirTemp6JunSameYear	SDAirTemp3MarSameYear	-0.672	Sig
MaxAirTemp6JunSameYear	SDAirTemp8AugSameYear	-0.699	Sig
MaxAirTemp6JunSameYear	SDAirTemp9SepPrevYear	-0.766	Sig
MaxAirTemp6JunSameYear	SDSST11NovPrevYear	0.656	Sig
MaxAirTemp6JunSameYear	SDSST8AugPrevYear	0.814	Sig
MaxAirTemp6JunSameYear	SDSST9SepPrevYear	0.689	Sig
MaxAirTemp6JunSameYear	SDWindDir11NovPrevYear	0.687	Sig
MaxAirTemp6JunSameYear	SDWindSpeed11NovPrevYear	-0.691	Sig
MaxAirTemp7JulPrevYear	SDAirTemp8AugPrevYear	-0.709	Sig
MaxAirTemp7JulSameYear	MaxAirTemp7JulPrevYear	-0.637	Sig
MaxAirTemp7JulSameYear	MeanWindSpeed8AugPrevYear	-0.637	Sig
MaxAirTemp7JulSameYear	SDWindDir9SepPrevYear	-0.646	Sig
MaxAirTemp8AugPrevYear	MeanAirTemp8AugPrevYear	0.857	Sig
MaxAirTemp8AugPrevYear	MinAirTemp12DecPrevYear	0.673	Sig
MaxAirTemp8AugPrevYear	SDAirTemp12DecPrevYear	-0.756	Sig
MaxAirTemp8AugPrevYear	SDAirTemp9SepPrevYear	-0.863	Sig
MaxAirTemp8AugSameYear	MaxAirTemp1JanSameYear	-0.724	Sig
MaxAirTemp8AugSameYear	MaxAirTemp6JunSameYear	-0.68	Sig
MaxAirTemp8AugSameYear	MeanAirTemp7JulSameYear	-0.642	Sig
MaxAirTemp8AugSameYear	MeanAirTemp8AugSameYear	0.827	Sig
MaxAirTemp8AugSameYear	MinAirTemp9SepPrevYear	-0.802	Sig
MaxAirTemp8AugSameYear	NAOI10OctPrevYear	0.643	Sig
MaxAirTemp8AugSameYear	SDAirTemp1JanSameYear	-0.672	Sig
MaxAirTemp8AugSameYear	SDAirTemp8AugSameYear	0.706	Sig
MaxAirTemp8AugSameYear	SDAirTemp9SepSameYear	-0.78	Sig
MaxAirTemp8AugSameYear	SDWindDir8AugPrevYear	0.632	Sig
MaxAirTemp9SepPrevYear	MaxAirTemp7JulPrevYear	0.678	Sig
MaxAirTemp9SepPrevYear	SDAirTemp8AugPrevYear	-0.671	Sig
MaxAirTemp9SepPrevYear	SDAirTemp9SepPrevYear	0.678	Sig
MaxAirTemp9SepSameYear	MaxAirTemp12DecPrevYear	-0.691	Sig
MaxAirTemp9SepSameYear	MaxWindSpeed12DecPrevYear	-0.775	Sig
MaxAirTemp9SepSameYear	MeanAirTemp1JanSameYear	0.729	Sig
MaxAirTemp9SepSameYear	MeanAirTemp9SepSameYear	0.671	Sig
MaxAirTemp9SepSameYear	MinAirTemp11NovPrevYear	0.828	Sig
MaxAirTemp9SepSameYear	NAOI10OctPrevYear	-0.674	Sig
MaxAirTemp9SepSameYear	SDAirTemp11NovPrevYear	-0.799	Sig
MaxAirTemp9SepSameYear	SDAirTemp2FebSameYear	0.797	Sig
MaxAirTemp9SepSameYear	SDAirTemp9SepSameYear	0.767	Sig
MaxPrecip10OctPrevYear	MaxSST7JulPrevYear	0.783	Sig
MaxPrecip10OctPrevYear	MaxSST8AugPrevYear	0.893	Sig
MaxPrecip10OctPrevYear	MaxSST9SepPrevYear	0.848	Sig
MaxPrecip10OctPrevYear	MeanAirTemp10OctPrevYear	0.661	Sig
MaxPrecip10OctPrevYear	MeanPrecip10OctPrevYear	0.805	Sig
MaxPrecip10OctPrevYear	MeanSST10OctPrevYear	0.745	Sig
MaxPrecip10OctPrevYear	MeanSST11NovPrevYear	0.659	Sig
MaxPrecip10OctPrevYear	MeanSST12DecPrevYear	0.649	Sig
MaxPrecip10OctPrevYear	SDAirTemp10OctPrevYear	0.677	Sig
MaxPrecip10OctPrevYear	SDPrecip10OctPrevYear	0.946	Sig
MaxPrecip10OctPrevYear	SDSST10OctPrevYear	0.746	Sig
MaxPrecip10OctPrevYear	SDSST11NovPrevYear	0.658	Sig
MaxPrecip10OctPrevYear	SDSST12DecPrevYear	0.649	Sig
MaxPrecip11NovPrevYear	MaxPrecip9SepPrevYear	-0.736	Sig
MaxPrecip11NovPrevYear	MeanPrecip11NovPrevYear	0.778	Sig
MaxPrecip11NovPrevYear	MeanPrecip9SepPrevYear	-0.828	Sig
MaxPrecip11NovPrevYear	MeanSST7JulPrevYear	-0.757	Sig
MaxPrecip11NovPrevYear	MinSST12DecPrevYear	-0.689	Sig
MaxPrecip11NovPrevYear	SDPrecip11NovPrevYear	0.963	Sig
MaxPrecip11NovPrevYear	SDPrecip9SepPrevYear	-0.761	Sig
MaxPrecip11NovPrevYear	SDSST7JulPrevYear	-0.758	Sig
MaxPrecip12DecPrevYear	MeanAirTemp7JulPrevYear	0.769	Sig
MaxPrecip12DecPrevYear	MeanPrecip12DecPrevYear	0.89	Sig
MaxPrecip12DecPrevYear	MinSST7JulPrevYear	0.745	Sig
MaxPrecip12DecPrevYear	SDPrecip12DecPrevYear	0.96	Sig
MaxPrecip1JanSameYear	MaxAirTemp11NovPrevYear	-0.645	Sig
MaxPrecip1JanSameYear	MaxPrecip11NovPrevYear	0.792	Sig
MaxPrecip1JanSameYear	MaxPrecip8AugPrevYear	0.663	Sig
MaxPrecip1JanSameYear	MaxPrecip9SepPrevYear	-0.842	Sig
MaxPrecip1JanSameYear	MaxSST11NovPrevYear	-0.684	Sig
MaxPrecip1JanSameYear	MaxWindSpeed8AugPrevYear	0.644	Sig
MaxPrecip1JanSameYear	MeanAirTemp7JulPrevYear	-0.701	Sig
MaxPrecip1JanSameYear	MeanPrecip11NovPrevYear	0.652	Sig
MaxPrecip1JanSameYear	MeanPrecip8AugPrevYear	0.864	Sig
MaxPrecip1JanSameYear	MeanPrecip9SepPrevYear	-0.85	Sig
MaxPrecip1JanSameYear	MeanSST7JulPrevYear	-0.969	Sig
MaxPrecip1JanSameYear	MeanSST8AugPrevYear	-0.635	Sig
MaxPrecip1JanSameYear	MeanWindDir10OctPrevYear	0.689	Sig
MaxPrecip1JanSameYear	MeanWindSpeed7JulPrevYear	0.646	Sig
MaxPrecip1JanSameYear	MinAirTemp9SepPrevYear	-0.69	Sig
MaxPrecip1JanSameYear	MinSST7JulPrevYear	-0.693	Sig
MaxPrecip1JanSameYear	SDAirTemp5MaySameYear	-0.64	Sig
MaxPrecip1JanSameYear	SDAirTemp7JulPrevYear	0.738	Sig
MaxPrecip1JanSameYear	SDPrecip11NovPrevYear	0.743	Sig
MaxPrecip1JanSameYear	SDPrecip1JanSameYear	0.974	Sig
MaxPrecip1JanSameYear	SDPrecip8AugPrevYear	0.791	Sig
MaxPrecip1JanSameYear	SDPrecip9SepPrevYear	-0.829	Sig
MaxPrecip1JanSameYear	SDSST7JulPrevYear	-0.969	Sig
MaxPrecip1JanSameYear	SDSST8AugPrevYear	-0.635	Sig
MaxPrecip1JanSameYear	SDWindSpeed7JulPrevYear	0.706	Sig
MaxPrecip1JanSameYear	SDWindSpeed8AugPrevYear	0.668	Sig
MaxPrecip2FebSameYear	MeanPrecip2FebSameYear	0.852	Sig
MaxPrecip2FebSameYear	MeanPrecip6JunSameYear	-0.703	Sig
MaxPrecip2FebSameYear	MeanWindSpeed11NovPrevYear	0.645	Sig
MaxPrecip2FebSameYear	MeanWindSpeed7JulPrevYear	0.835	Sig
MaxPrecip2FebSameYear	MinSST6JunSameYear	-0.633	Sig
MaxPrecip2FebSameYear	SDPrecip2FebSameYear	0.973	Sig
MaxPrecip2FebSameYear	SDPrecip6JunSameYear	-0.754	Sig
MaxPrecip2FebSameYear	SDWindSpeed7JulPrevYear	0.716	Sig
MaxPrecip3MarSameYear	MaxPrecip10OctPrevYear	-0.766	Sig
MaxPrecip3MarSameYear	MaxSST7JulSameYear	-0.63	Sig
MaxPrecip3MarSameYear	MaxSST8AugPrevYear	-0.666	Sig
MaxPrecip3MarSameYear	MaxWindSpeed10OctPrevYear	-0.81	Sig
MaxPrecip3MarSameYear	MaxWindSpeed11NovPrevYear	0.676	Sig
MaxPrecip3MarSameYear	MeanAirTemp11NovPrevYear	-0.676	Sig
MaxPrecip3MarSameYear	MeanAirTemp12DecPrevYear	-0.777	Sig
MaxPrecip3MarSameYear	MeanAirTemp5MaySameYear	-0.803	Sig
MaxPrecip3MarSameYear	MeanAirTemp9SepSameYear	-0.781	Sig
MaxPrecip3MarSameYear	MeanPrecip10OctPrevYear	-0.728	Sig
MaxPrecip3MarSameYear	MeanPrecip2FebSameYear	0.674	Sig
MaxPrecip3MarSameYear	MeanPrecip3MarSameYear	0.831	Sig
MaxPrecip3MarSameYear	MeanPrecip4AprSameYear	0.633	Sig
MaxPrecip3MarSameYear	MeanPrecip8AugSameYear	0.65	Sig
MaxPrecip3MarSameYear	MeanSST11NovPrevYear	-0.652	Sig
MaxPrecip3MarSameYear	MeanSST12DecPrevYear	-0.89	Sig
MaxPrecip3MarSameYear	MeanSST1JanSameYear	-0.885	Sig
MaxPrecip3MarSameYear	MeanSST9SepSameYear	-0.754	Sig
MaxPrecip3MarSameYear	MeanWindSpeed10OctPrevYear	-0.74	Sig
MaxPrecip3MarSameYear	MinAirTemp10OctPrevYear	-0.638	Sig
MaxPrecip3MarSameYear	MinAirTemp1JanSameYear	-0.707	Sig
MaxPrecip3MarSameYear	MinAirTemp8AugSameYear	-0.67	Sig
MaxPrecip3MarSameYear	MinAirTemp9SepSameYear	-0.708	Sig
MaxPrecip3MarSameYear	MinSST6JunSameYear	-0.707	Sig
MaxPrecip3MarSameYear	NAOI8AugPrevYear	0.687	Sig
MaxPrecip3MarSameYear	SDAirTemp1JanSameYear	0.696	Sig
MaxPrecip3MarSameYear	SDPrecip10OctPrevYear	-0.783	Sig
MaxPrecip3MarSameYear	SDPrecip3MarSameYear	0.979	Sig
MaxPrecip3MarSameYear	SDPrecip4AprSameYear	0.639	Sig
MaxPrecip3MarSameYear	SDSST11NovPrevYear	-0.65	Sig
MaxPrecip3MarSameYear	SDSST12DecPrevYear	-0.889	Sig
MaxPrecip3MarSameYear	SDSST1JanSameYear	-0.885	Sig
MaxPrecip3MarSameYear	SDSST9SepSameYear	-0.753	Sig
MaxPrecip3MarSameYear	SDWindSpeed10OctPrevYear	-0.835	Sig
MaxPrecip3MarSameYear	SDWindSpeed11NovPrevYear	0.644	Sig
MaxPrecip4AprSameYear	AnnualSettlementPrevYear	-0.687	Sig
MaxPrecip4AprSameYear	MaxAirTemp6JunSameYear	-0.691	Sig
MaxPrecip4AprSameYear	MaxAirTemp8AugPrevYear	-0.761	Sig
MaxPrecip4AprSameYear	MaxPrecip3MarSameYear	0.682	Sig
MaxPrecip4AprSameYear	MaxSST12DecPrevYear	-0.874	Sig
MaxPrecip4AprSameYear	MaxWindSpeed10OctPrevYear	-0.635	Sig
MaxPrecip4AprSameYear	MaxWindSpeed11NovPrevYear	0.721	Sig
MaxPrecip4AprSameYear	MeanAirTemp3MarSameYear	-0.724	Sig
MaxPrecip4AprSameYear	MeanAirTemp8AugPrevYear	-0.727	Sig
MaxPrecip4AprSameYear	MeanPrecip3MarSameYear	0.8	Sig
MaxPrecip4AprSameYear	MeanPrecip4AprSameYear	0.922	Sig
MaxPrecip4AprSameYear	MeanPrecip8AugSameYear	0.634	Sig
MaxPrecip4AprSameYear	MeanSST11NovPrevYear	-0.725	Sig
MaxPrecip4AprSameYear	MeanSST12DecPrevYear	-0.761	Sig
MaxPrecip4AprSameYear	MeanSST1JanSameYear	-0.71	Sig
MaxPrecip4AprSameYear	MeanSST7JulSameYear	-0.635	Sig
MaxPrecip4AprSameYear	MeanSST8AugPrevYear	-0.661	Sig
MaxPrecip4AprSameYear	MeanWindDir7JulPrevYear	-0.759	Sig
MaxPrecip4AprSameYear	MeanWindSpeed11NovPrevYear	0.719	Sig
MaxPrecip4AprSameYear	MinAirTemp3MarSameYear	-0.785	Sig
MaxPrecip4AprSameYear	MinAirTemp9SepSameYear	-0.792	Sig
MaxPrecip4AprSameYear	MinSST12DecPrevYear	-0.67	Sig
MaxPrecip4AprSameYear	MinSST1JanSameYear	-0.761	Sig
MaxPrecip4AprSameYear	NAOI8AugPrevYear	0.677	Sig
MaxPrecip4AprSameYear	NAOI9SepPrevYear	-0.834	Sig
MaxPrecip4AprSameYear	SDAirTemp12DecPrevYear	0.648	Sig
MaxPrecip4AprSameYear	SDAirTemp3MarSameYear	0.643	Sig
MaxPrecip4AprSameYear	SDPrecip3MarSameYear	0.756	Sig
MaxPrecip4AprSameYear	SDPrecip4AprSameYear	0.978	Sig
MaxPrecip4AprSameYear	SDSST11NovPrevYear	-0.724	Sig
MaxPrecip4AprSameYear	SDSST12DecPrevYear	-0.761	Sig
MaxPrecip4AprSameYear	SDSST1JanSameYear	-0.709	Sig
MaxPrecip4AprSameYear	SDSST7JulSameYear	-0.637	Sig
MaxPrecip4AprSameYear	SDSST8AugPrevYear	-0.661	Sig
MaxPrecip4AprSameYear	SDWindDir11NovPrevYear	-0.698	Sig
MaxPrecip4AprSameYear	SDWindSpeed10OctPrevYear	-0.734	Sig
MaxPrecip4AprSameYear	SDWindSpeed11NovPrevYear	0.678	Sig
MaxPrecip5MaySameYear	AnnualSettlementPrevYear	0.738	Sig
MaxPrecip5MaySameYear	MaxAirTemp12DecPrevYear	0.637	Sig
MaxPrecip5MaySameYear	MaxAirTemp3MarSameYear	0.73	Sig
MaxPrecip5MaySameYear	MaxSST12DecPrevYear	0.716	Sig
MaxPrecip5MaySameYear	MaxSST1JanSameYear	0.845	Sig
MaxPrecip5MaySameYear	MaxSST2FebSameYear	0.723	Sig
MaxPrecip5MaySameYear	MaxSST3MarSameYear	0.682	Sig
MaxPrecip5MaySameYear	MaxSST4AprSameYear	0.664	Sig
MaxPrecip5MaySameYear	MaxSST6JunSameYear	0.685	Sig
MaxPrecip5MaySameYear	MaxWindSpeed10OctPrevYear	0.699	Sig
MaxPrecip5MaySameYear	MeanAirTemp12DecPrevYear	0.637	Sig
MaxPrecip5MaySameYear	MeanAirTemp5MaySameYear	0.772	Sig
MaxPrecip5MaySameYear	MeanPrecip3MarSameYear	-0.707	Sig
MaxPrecip5MaySameYear	MeanPrecip5MaySameYear	0.755	Sig
MaxPrecip5MaySameYear	MeanPrecip6JunSameYear	-0.638	Sig
MaxPrecip5MaySameYear	MeanSST12DecPrevYear	0.675	Sig
MaxPrecip5MaySameYear	MeanSST1JanSameYear	0.776	Sig
MaxPrecip5MaySameYear	MeanSST2FebSameYear	0.826	Sig
MaxPrecip5MaySameYear	MeanSST3MarSameYear	0.74	Sig
MaxPrecip5MaySameYear	MeanSST4AprSameYear	0.699	Sig
MaxPrecip5MaySameYear	MeanSST5MaySameYear	0.821	Sig
MaxPrecip5MaySameYear	MeanSST6JunSameYear	0.793	Sig
MaxPrecip5MaySameYear	MeanWindDir12DecPrevYear	-0.7	Sig
MaxPrecip5MaySameYear	MeanWindDir8AugPrevYear	-0.674	Sig
MaxPrecip5MaySameYear	MinAirTemp3MarSameYear	0.662	Sig
MaxPrecip5MaySameYear	MinSST1JanSameYear	0.759	Sig
MaxPrecip5MaySameYear	NAOI8AugPrevYear	-0.858	Sig
MaxPrecip5MaySameYear	SDAirTemp10OctPrevYear	0.833	Sig
MaxPrecip5MaySameYear	SDAirTemp6JunSameYear	0.639	Sig
MaxPrecip5MaySameYear	SDPrecip5MaySameYear	0.977	Sig
MaxPrecip5MaySameYear	SDSST12DecPrevYear	0.675	Sig
MaxPrecip5MaySameYear	SDSST1JanSameYear	0.776	Sig
MaxPrecip5MaySameYear	SDSST2FebSameYear	0.827	Sig
MaxPrecip5MaySameYear	SDSST3MarSameYear	0.738	Sig
MaxPrecip5MaySameYear	SDSST4AprSameYear	0.699	Sig
MaxPrecip5MaySameYear	SDSST5MaySameYear	0.821	Sig
MaxPrecip5MaySameYear	SDSST6JunSameYear	0.793	Sig
MaxPrecip5MaySameYear	SDWindSpeed10OctPrevYear	0.712	Sig
MaxPrecip6JunSameYear	MaxAirTemp2FebSameYear	-0.638	Sig
MaxPrecip6JunSameYear	MaxPrecip2FebSameYear	-0.712	Sig
MaxPrecip6JunSameYear	MaxSST7JulPrevYear	0.648	Sig
MaxPrecip6JunSameYear	MaxWindSpeed8AugPrevYear	-0.696	Sig
MaxPrecip6JunSameYear	MeanPrecip6JunSameYear	0.854	Sig
MaxPrecip6JunSameYear	MeanPrecip8AugPrevYear	-0.641	Sig
MaxPrecip6JunSameYear	MeanPrecip8AugSameYear	-0.638	Sig
MaxPrecip6JunSameYear	MeanSST7JulPrevYear	0.693	Sig
MaxPrecip6JunSameYear	MeanWindSpeed12DecPrevYear	-0.67	Sig
MaxPrecip6JunSameYear	MinAirTemp6JunSameYear	0.645	Sig
MaxPrecip6JunSameYear	MinSST2FebSameYear	-0.705	Sig
MaxPrecip6JunSameYear	MinSST5MaySameYear	-0.632	Sig
MaxPrecip6JunSameYear	MinSST7JulSameYear	0.682	Sig
MaxPrecip6JunSameYear	MinSST8AugPrevYear	0.663	Sig
MaxPrecip6JunSameYear	MinSST8AugSameYear	0.755	Sig
MaxPrecip6JunSameYear	SDAirTemp5MaySameYear	0.716	Sig
MaxPrecip6JunSameYear	SDPrecip2FebSameYear	-0.636	Sig
MaxPrecip6JunSameYear	SDPrecip6JunSameYear	0.96	Sig
MaxPrecip6JunSameYear	SDSST7JulPrevYear	0.691	Sig
MaxPrecip7JulPrevYear	MaxSST11NovPrevYear	-0.786	Sig
MaxPrecip7JulPrevYear	MeanAirTemp10OctPrevYear	-0.656	Sig
MaxPrecip7JulPrevYear	MeanPrecip7JulPrevYear	0.741	Sig
MaxPrecip7JulPrevYear	SDPrecip7JulPrevYear	0.966	Sig
MaxPrecip7JulSameYear	MaxSST10OctPrevYear	-0.783	Sig
MaxPrecip7JulSameYear	MaxSST7JulSameYear	-0.63	Sig
MaxPrecip7JulSameYear	MaxSST8AugPrevYear	-0.665	Sig
MaxPrecip7JulSameYear	MaxSST9SepPrevYear	-0.788	Sig
MaxPrecip7JulSameYear	MeanPrecip7JulSameYear	0.824	Sig
MaxPrecip7JulSameYear	MeanSST10OctPrevYear	-0.649	Sig
MaxPrecip7JulSameYear	MinAirTemp5MaySameYear	0.666	Sig
MaxPrecip7JulSameYear	MinSST5MaySameYear	0.68	Sig
MaxPrecip7JulSameYear	NAOI12DecPrevYear	-0.703	Sig
MaxPrecip7JulSameYear	SDAirTemp7JulSameYear	0.75	Sig
MaxPrecip7JulSameYear	SDPrecip7JulSameYear	0.974	Sig
MaxPrecip7JulSameYear	SDSST10OctPrevYear	-0.648	Sig
MaxPrecip7JulSameYear	SDWindDir10OctPrevYear	0.655	Sig
MaxPrecip7JulSameYear	SDWindDir12DecPrevYear	-0.747	Sig
MaxPrecip8AugPrevYear	MaxAirTemp11NovPrevYear	-0.704	Sig
MaxPrecip8AugPrevYear	MaxPrecip7JulPrevYear	0.635	Sig
MaxPrecip8AugPrevYear	MaxSST11NovPrevYear	-0.744	Sig
MaxPrecip8AugPrevYear	MeanAirTemp10OctPrevYear	-0.684	Sig
MaxPrecip8AugPrevYear	MeanAirTemp9SepPrevYear	-0.784	Sig
MaxPrecip8AugPrevYear	MeanPrecip8AugPrevYear	0.715	Sig
MaxPrecip8AugPrevYear	MeanPrecip9SepPrevYear	-0.725	Sig
MaxPrecip8AugPrevYear	MeanSST8AugPrevYear	-0.633	Sig
MaxPrecip8AugPrevYear	MeanSST9SepPrevYear	-0.631	Sig
MaxPrecip8AugPrevYear	MinAirTemp9SepPrevYear	-0.768	Sig
MaxPrecip8AugPrevYear	SDAirTemp7JulPrevYear	0.644	Sig
MaxPrecip8AugPrevYear	SDPrecip8AugPrevYear	0.939	Sig
MaxPrecip8AugPrevYear	SDPrecip9SepPrevYear	-0.66	Sig
MaxPrecip8AugPrevYear	SDSST8AugPrevYear	-0.633	Sig
MaxPrecip8AugPrevYear	SDSST9SepPrevYear	-0.632	Sig
MaxPrecip8AugSameYear	MaxPrecip10OctPrevYear	-0.812	Sig
MaxPrecip8AugSameYear	MaxSST7JulSameYear	-0.699	Sig
MaxPrecip8AugSameYear	MaxSST8AugPrevYear	-0.659	Sig
MaxPrecip8AugSameYear	MaxSST9SepPrevYear	-0.642	Sig
MaxPrecip8AugSameYear	MaxWindSpeed12DecPrevYear	0.806	Sig
MaxPrecip8AugSameYear	MaxWindSpeed9SepPrevYear	0.899	Sig
MaxPrecip8AugSameYear	MeanAirTemp1JanSameYear	-0.683	Sig
MaxPrecip8AugSameYear	MeanAirTemp7JulSameYear	-0.68	Sig
MaxPrecip8AugSameYear	MeanAirTemp9SepSameYear	-0.773	Sig
MaxPrecip8AugSameYear	MeanPrecip10OctPrevYear	-0.851	Sig
MaxPrecip8AugSameYear	MeanPrecip7JulSameYear	0.633	Sig
MaxPrecip8AugSameYear	MeanPrecip8AugSameYear	0.819	Sig
MaxPrecip8AugSameYear	MinAirTemp11NovPrevYear	-0.639	Sig
MaxPrecip8AugSameYear	MinAirTemp1JanSameYear	-0.844	Sig
MaxPrecip8AugSameYear	MinAirTemp6JunSameYear	-0.651	Sig
MaxPrecip8AugSameYear	MinAirTemp7JulSameYear	-0.82	Sig
MaxPrecip8AugSameYear	MinSST7JulSameYear	-0.666	Sig
MaxPrecip8AugSameYear	SDAirTemp11NovPrevYear	0.658	Sig
MaxPrecip8AugSameYear	SDAirTemp7JulSameYear	0.815	Sig
MaxPrecip8AugSameYear	SDPrecip10OctPrevYear	-0.872	Sig
MaxPrecip8AugSameYear	SDPrecip8AugSameYear	0.969	Sig
MaxPrecip8AugSameYear	SDPrecip9SepSameYear	-0.651	Sig
MaxPrecip8AugSameYear	SDWindSpeed12DecPrevYear	0.643	Sig
MaxPrecip8AugSameYear	SDWindSpeed9SepPrevYear	0.942	Sig
MaxPrecip9SepPrevYear	MaxAirTemp11NovPrevYear	0.835	Sig
MaxPrecip9SepPrevYear	MeanAirTemp7JulPrevYear	0.731	Sig
MaxPrecip9SepPrevYear	MeanPrecip10OctPrevYear	-0.638	Sig
MaxPrecip9SepPrevYear	MeanPrecip7JulPrevYear	-0.714	Sig
MaxPrecip9SepPrevYear	MeanPrecip9SepPrevYear	0.893	Sig
MaxPrecip9SepPrevYear	MeanSST7JulPrevYear	0.773	Sig
MaxPrecip9SepPrevYear	MinAirTemp11NovPrevYear	-0.662	Sig
MaxPrecip9SepPrevYear	SDAirTemp11NovPrevYear	0.745	Sig
MaxPrecip9SepPrevYear	SDPrecip11NovPrevYear	-0.673	Sig
MaxPrecip9SepPrevYear	SDPrecip9SepPrevYear	0.988	Sig
MaxPrecip9SepPrevYear	SDSST7JulPrevYear	0.775	Sig
MaxPrecip9SepSameYear	MaxPrecip10OctPrevYear	0.645	Sig
MaxPrecip9SepSameYear	MaxWindSpeed9SepPrevYear	-0.724	Sig
MaxPrecip9SepSameYear	MeanAirTemp10OctPrevYear	0.63	Sig
MaxPrecip9SepSameYear	MeanAirTemp7JulSameYear	0.636	Sig
MaxPrecip9SepSameYear	MeanPrecip8AugSameYear	-0.692	Sig
MaxPrecip9SepSameYear	MeanPrecip9SepSameYear	0.873	Sig
MaxPrecip9SepSameYear	MeanSST7JulSameYear	0.822	Sig
MaxPrecip9SepSameYear	MeanWindDir7JulPrevYear	0.665	Sig
MaxPrecip9SepSameYear	MinAirTemp9SepSameYear	0.704	Sig
MaxPrecip9SepSameYear	MinSST10OctPrevYear	-0.735	Sig
MaxPrecip9SepSameYear	NAOI9SepPrevYear	0.68	Sig
MaxPrecip9SepSameYear	SDAirTemp12DecPrevYear	-0.73	Sig
MaxPrecip9SepSameYear	SDAirTemp9SepPrevYear	-0.704	Sig
MaxPrecip9SepSameYear	SDPrecip8AugSameYear	-0.653	Sig
MaxPrecip9SepSameYear	SDPrecip9SepSameYear	0.992	Sig
MaxPrecip9SepSameYear	SDSST7JulSameYear	0.824	Sig
MaxPrecip9SepSameYear	SDWindSpeed12DecPrevYear	-0.668	Sig
MaxSST10OctPrevYear	MaxSST9SepPrevYear	0.708	Sig
MaxSST10OctPrevYear	MinAirTemp12DecPrevYear	-0.648	Sig
MaxSST10OctPrevYear	MinSST9SepPrevYear	0.645	Sig
MaxSST11NovPrevYear	MaxSST7JulPrevYear	0.678	Sig
MaxSST11NovPrevYear	MeanAirTemp10OctPrevYear	0.646	Sig
MaxSST11NovPrevYear	MeanAirTemp8AugPrevYear	0.727	Sig
MaxSST11NovPrevYear	MeanAirTemp9SepPrevYear	0.665	Sig
MaxSST11NovPrevYear	MeanSST10OctPrevYear	0.719	Sig
MaxSST11NovPrevYear	MeanSST11NovPrevYear	0.809	Sig
MaxSST11NovPrevYear	MeanSST8AugPrevYear	0.701	Sig
MaxSST11NovPrevYear	MeanSST9SepPrevYear	0.784	Sig
MaxSST11NovPrevYear	MinSST10OctPrevYear	-0.667	Sig
MaxSST11NovPrevYear	MinSST8AugPrevYear	0.658	Sig
MaxSST11NovPrevYear	SDAirTemp7JulPrevYear	-0.679	Sig
MaxSST11NovPrevYear	SDSST10OctPrevYear	0.718	Sig
MaxSST11NovPrevYear	SDSST11NovPrevYear	0.81	Sig
MaxSST11NovPrevYear	SDSST8AugPrevYear	0.701	Sig
MaxSST11NovPrevYear	SDSST9SepPrevYear	0.785	Sig
MaxSST12DecPrevYear	MaxAirTemp8AugPrevYear	0.686	Sig
MaxSST12DecPrevYear	MeanAirTemp12DecPrevYear	0.678	Sig
MaxSST12DecPrevYear	MeanAirTemp8AugPrevYear	0.718	Sig
MaxSST12DecPrevYear	MeanSST11NovPrevYear	0.667	Sig
MaxSST12DecPrevYear	MeanSST12DecPrevYear	0.81	Sig
MaxSST12DecPrevYear	MinAirTemp8AugPrevYear	0.684	Sig
MaxSST12DecPrevYear	MinSST12DecPrevYear	0.642	Sig
MaxSST12DecPrevYear	SDSST11NovPrevYear	0.666	Sig
MaxSST12DecPrevYear	SDSST12DecPrevYear	0.81	Sig
MaxSST1JanSameYear	AnnualSettlementPrevYear	0.673	Sig
MaxSST1JanSameYear	MaxAirTemp12DecPrevYear	0.649	Sig
MaxSST1JanSameYear	MaxAirTemp3MarSameYear	0.835	Sig
MaxSST1JanSameYear	MaxSST12DecPrevYear	0.638	Sig
MaxSST1JanSameYear	MaxWindSpeed10OctPrevYear	0.69	Sig
MaxSST1JanSameYear	MeanAirTemp11NovPrevYear	0.679	Sig
MaxSST1JanSameYear	MeanAirTemp3MarSameYear	0.69	Sig
MaxSST1JanSameYear	MeanAirTemp5MaySameYear	0.744	Sig
MaxSST1JanSameYear	MeanAirTemp7JulPrevYear	-0.638	Sig
MaxSST1JanSameYear	MeanSST1JanSameYear	0.699	Sig
MaxSST1JanSameYear	MeanSST2FebSameYear	0.8	Sig
MaxSST1JanSameYear	MeanSST3MarSameYear	0.856	Sig
MaxSST1JanSameYear	MeanSST4AprSameYear	0.881	Sig
MaxSST1JanSameYear	MeanSST5MaySameYear	0.834	Sig
MaxSST1JanSameYear	MeanSST6JunSameYear	0.758	Sig
MaxSST1JanSameYear	MeanWindDir8AugPrevYear	-0.735	Sig
MaxSST1JanSameYear	MeanWindSpeed10OctPrevYear	0.824	Sig
MaxSST1JanSameYear	MinAirTemp3MarSameYear	0.692	Sig
MaxSST1JanSameYear	MinAirTemp8AugSameYear	0.643	Sig
MaxSST1JanSameYear	MinSST1JanSameYear	0.869	Sig
MaxSST1JanSameYear	MinSST2FebSameYear	0.819	Sig
MaxSST1JanSameYear	MinSST3MarSameYear	0.767	Sig
MaxSST1JanSameYear	MinSST4AprSameYear	0.782	Sig
MaxSST1JanSameYear	MinSST5MaySameYear	0.758	Sig
MaxSST1JanSameYear	MinSST7JulPrevYear	-0.742	Sig
MaxSST1JanSameYear	NAOI8AugPrevYear	-0.823	Sig
MaxSST1JanSameYear	SDAirTemp10OctPrevYear	0.676	Sig
MaxSST1JanSameYear	SDAirTemp1JanSameYear	-0.74	Sig
MaxSST1JanSameYear	SDSST1JanSameYear	0.699	Sig
MaxSST1JanSameYear	SDSST2FebSameYear	0.802	Sig
MaxSST1JanSameYear	SDSST3MarSameYear	0.856	Sig
MaxSST1JanSameYear	SDSST4AprSameYear	0.881	Sig
MaxSST1JanSameYear	SDSST5MaySameYear	0.833	Sig
MaxSST1JanSameYear	SDSST6JunSameYear	0.756	Sig
MaxSST1JanSameYear	SDWindSpeed10OctPrevYear	0.783	Sig
MaxSST2FebSameYear	MaxAirTemp3MarSameYear	0.906	Sig
MaxSST2FebSameYear	MaxPrecip12DecPrevYear	-0.662	Sig
MaxSST2FebSameYear	MaxSST1JanSameYear	0.913	Sig
MaxSST2FebSameYear	MeanAirTemp11NovPrevYear	0.677	Sig
MaxSST2FebSameYear	MeanAirTemp3MarSameYear	0.63	Sig
MaxSST2FebSameYear	MeanAirTemp4AprSameYear	0.665	Sig
MaxSST2FebSameYear	MeanAirTemp5MaySameYear	0.665	Sig
MaxSST2FebSameYear	MeanAirTemp7JulPrevYear	-0.654	Sig
MaxSST2FebSameYear	MeanPrecip8AugPrevYear	0.645	Sig
MaxSST2FebSameYear	MeanSST2FebSameYear	0.798	Sig
MaxSST2FebSameYear	MeanSST3MarSameYear	0.901	Sig
MaxSST2FebSameYear	MeanSST4AprSameYear	0.926	Sig
MaxSST2FebSameYear	MeanSST5MaySameYear	0.801	Sig
MaxSST2FebSameYear	MeanSST6JunSameYear	0.781	Sig
MaxSST2FebSameYear	MeanWindDir10OctPrevYear	0.78	Sig
MaxSST2FebSameYear	MeanWindSpeed10OctPrevYear	0.729	Sig
MaxSST2FebSameYear	MeanWindSpeed12DecPrevYear	0.683	Sig
MaxSST2FebSameYear	MinSST1JanSameYear	0.692	Sig
MaxSST2FebSameYear	MinSST2FebSameYear	0.925	Sig
MaxSST2FebSameYear	MinSST3MarSameYear	0.876	Sig
MaxSST2FebSameYear	MinSST4AprSameYear	0.897	Sig
MaxSST2FebSameYear	MinSST5MaySameYear	0.773	Sig
MaxSST2FebSameYear	MinSST7JulPrevYear	-0.75	Sig
MaxSST2FebSameYear	MinSST8AugPrevYear	-0.652	Sig
MaxSST2FebSameYear	MinSST9SepSameYear	-0.686	Sig
MaxSST2FebSameYear	SDSST2FebSameYear	0.8	Sig
MaxSST2FebSameYear	SDSST3MarSameYear	0.901	Sig
MaxSST2FebSameYear	SDSST4AprSameYear	0.926	Sig
MaxSST2FebSameYear	SDSST5MaySameYear	0.8	Sig
MaxSST2FebSameYear	SDSST6JunSameYear	0.78	Sig
MaxSST2FebSameYear	SDWindSpeed10OctPrevYear	0.661	Sig
MaxSST3MarSameYear	MaxAirTemp3MarSameYear	0.935	Sig
MaxSST3MarSameYear	MaxPrecip12DecPrevYear	-0.696	Sig
MaxSST3MarSameYear	MaxSST1JanSameYear	0.88	Sig
MaxSST3MarSameYear	MaxSST2FebSameYear	0.973	Sig
MaxSST3MarSameYear	MeanAirTemp11NovPrevYear	0.664	Sig
MaxSST3MarSameYear	MeanAirTemp3MarSameYear	0.655	Sig
MaxSST3MarSameYear	MeanAirTemp4AprSameYear	0.672	Sig
MaxSST3MarSameYear	MeanAirTemp5MaySameYear	0.647	Sig
MaxSST3MarSameYear	MeanAirTemp7JulPrevYear	-0.761	Sig
MaxSST3MarSameYear	MeanPrecip8AugPrevYear	0.655	Sig
MaxSST3MarSameYear	MeanSST2FebSameYear	0.785	Sig
MaxSST3MarSameYear	MeanSST3MarSameYear	0.929	Sig
MaxSST3MarSameYear	MeanSST4AprSameYear	0.951	Sig
MaxSST3MarSameYear	MeanSST5MaySameYear	0.85	Sig
MaxSST3MarSameYear	MeanSST6JunSameYear	0.814	Sig
MaxSST3MarSameYear	MeanWindDir10OctPrevYear	0.842	Sig
MaxSST3MarSameYear	MeanWindSpeed10OctPrevYear	0.711	Sig
MaxSST3MarSameYear	MinSST1JanSameYear	0.686	Sig
MaxSST3MarSameYear	MinSST2FebSameYear	0.862	Sig
MaxSST3MarSameYear	MinSST3MarSameYear	0.851	Sig
MaxSST3MarSameYear	MinSST4AprSameYear	0.85	Sig
MaxSST3MarSameYear	MinSST5MaySameYear	0.728	Sig
MaxSST3MarSameYear	MinSST7JulPrevYear	-0.778	Sig
MaxSST3MarSameYear	SDSST2FebSameYear	0.787	Sig
MaxSST3MarSameYear	SDSST3MarSameYear	0.929	Sig
MaxSST3MarSameYear	SDSST4AprSameYear	0.95	Sig
MaxSST3MarSameYear	SDSST5MaySameYear	0.849	Sig
MaxSST3MarSameYear	SDSST6JunSameYear	0.812	Sig
MaxSST3MarSameYear	SDWindSpeed10OctPrevYear	0.654	Sig
MaxSST4AprSameYear	MaxAirTemp3MarSameYear	0.839	Sig
MaxSST4AprSameYear	MaxSST1JanSameYear	0.902	Sig
MaxSST4AprSameYear	MaxSST2FebSameYear	0.966	Sig
MaxSST4AprSameYear	MaxSST3MarSameYear	0.939	Sig
MaxSST4AprSameYear	MeanAirTemp5MaySameYear	0.657	Sig
MaxSST4AprSameYear	MeanSST2FebSameYear	0.739	Sig
MaxSST4AprSameYear	MeanSST3MarSameYear	0.855	Sig
MaxSST4AprSameYear	MeanSST4AprSameYear	0.879	Sig
MaxSST4AprSameYear	MeanSST5MaySameYear	0.718	Sig
MaxSST4AprSameYear	MeanSST6JunSameYear	0.671	Sig
MaxSST4AprSameYear	MeanWindDir10OctPrevYear	0.793	Sig
MaxSST4AprSameYear	MeanWindSpeed10OctPrevYear	0.693	Sig
MaxSST4AprSameYear	MeanWindSpeed12DecPrevYear	0.717	Sig
MaxSST4AprSameYear	MinSST2FebSameYear	0.869	Sig
MaxSST4AprSameYear	MinSST3MarSameYear	0.848	Sig
MaxSST4AprSameYear	MinSST4AprSameYear	0.83	Sig
MaxSST4AprSameYear	MinSST5MaySameYear	0.733	Sig
MaxSST4AprSameYear	MinSST7JulPrevYear	-0.691	Sig
MaxSST4AprSameYear	SDPrecip7JulPrevYear	0.644	Sig
MaxSST4AprSameYear	SDSST2FebSameYear	0.742	Sig
MaxSST4AprSameYear	SDSST3MarSameYear	0.855	Sig
MaxSST4AprSameYear	SDSST4AprSameYear	0.879	Sig
MaxSST4AprSameYear	SDSST5MaySameYear	0.717	Sig
MaxSST4AprSameYear	SDSST6JunSameYear	0.669	Sig
MaxSST5MaySameYear	MaxSST1JanSameYear	0.78	Sig
MaxSST5MaySameYear	MaxSST2FebSameYear	0.748	Sig
MaxSST5MaySameYear	MaxSST3MarSameYear	0.678	Sig
MaxSST5MaySameYear	MaxSST4AprSameYear	0.874	Sig
MaxSST5MaySameYear	MeanAirTemp5MaySameYear	0.637	Sig
MaxSST5MaySameYear	MeanSST2FebSameYear	0.644	Sig
MaxSST5MaySameYear	MeanSST3MarSameYear	0.666	Sig
MaxSST5MaySameYear	MeanSST4AprSameYear	0.646	Sig
MaxSST5MaySameYear	MeanWindSpeed12DecPrevYear	0.635	Sig
MaxSST5MaySameYear	MinSST2FebSameYear	0.637	Sig
MaxSST5MaySameYear	SDSST2FebSameYear	0.645	Sig
MaxSST5MaySameYear	SDSST3MarSameYear	0.666	Sig
MaxSST5MaySameYear	SDSST4AprSameYear	0.646	Sig
MaxSST6JunSameYear	MaxAirTemp3MarSameYear	0.708	Sig
MaxSST6JunSameYear	MaxPrecip10OctPrevYear	0.74	Sig
MaxSST6JunSameYear	MaxSST7JulPrevYear	0.635	Sig
MaxSST6JunSameYear	MaxSST8AugPrevYear	0.674	Sig
MaxSST6JunSameYear	MaxSST9SepPrevYear	0.769	Sig
MaxSST6JunSameYear	MaxWindSpeed10OctPrevYear	0.666	Sig
MaxSST6JunSameYear	MeanAirTemp5MaySameYear	0.758	Sig
MaxSST6JunSameYear	MeanSST1JanSameYear	0.706	Sig
MaxSST6JunSameYear	MeanSST2FebSameYear	0.667	Sig
MaxSST6JunSameYear	MeanSST5MaySameYear	0.694	Sig
MaxSST6JunSameYear	MeanSST6JunSameYear	0.769	Sig
MaxSST6JunSameYear	MeanSST7JulSameYear	0.656	Sig
MaxSST6JunSameYear	MinAirTemp1JanSameYear	0.674	Sig
MaxSST6JunSameYear	MinAirTemp5MaySameYear	-0.693	Sig
MaxSST6JunSameYear	SDAirTemp10OctPrevYear	0.82	Sig
MaxSST6JunSameYear	SDPrecip10OctPrevYear	0.726	Sig
MaxSST6JunSameYear	SDSST1JanSameYear	0.707	Sig
MaxSST6JunSameYear	SDSST2FebSameYear	0.667	Sig
MaxSST6JunSameYear	SDSST5MaySameYear	0.694	Sig
MaxSST6JunSameYear	SDSST6JunSameYear	0.768	Sig
MaxSST6JunSameYear	SDSST7JulSameYear	0.653	Sig
MaxSST7JulPrevYear	MeanAirTemp10OctPrevYear	0.676	Sig
MaxSST7JulPrevYear	MeanAirTemp8AugPrevYear	0.692	Sig
MaxSST7JulPrevYear	MeanAirTemp9SepPrevYear	0.749	Sig
MaxSST7JulPrevYear	MeanSST10OctPrevYear	0.79	Sig
MaxSST7JulPrevYear	MeanSST11NovPrevYear	0.829	Sig
MaxSST7JulPrevYear	MeanSST8AugPrevYear	0.667	Sig
MaxSST7JulPrevYear	MeanSST9SepPrevYear	0.704	Sig
MaxSST7JulPrevYear	MinAirTemp7JulPrevYear	0.77	Sig
MaxSST7JulPrevYear	MinSST10OctPrevYear	-0.844	Sig
MaxSST7JulPrevYear	SDAirTemp10OctPrevYear	0.633	Sig
MaxSST7JulPrevYear	SDAirTemp7JulPrevYear	-0.74	Sig
MaxSST7JulPrevYear	SDSST10OctPrevYear	0.79	Sig
MaxSST7JulPrevYear	SDSST11NovPrevYear	0.83	Sig
MaxSST7JulPrevYear	SDSST8AugPrevYear	0.668	Sig
MaxSST7JulPrevYear	SDSST9SepPrevYear	0.703	Sig
MaxSST7JulSameYear	MaxAirTemp10OctPrevYear	0.782	Sig
MaxSST7JulSameYear	MaxPrecip10OctPrevYear	0.827	Sig
MaxSST7JulSameYear	MaxSST6JunSameYear	0.801	Sig
MaxSST7JulSameYear	MaxSST7JulPrevYear	0.721	Sig
MaxSST7JulSameYear	MaxSST8AugPrevYear	0.831	Sig
MaxSST7JulSameYear	MaxSST9SepPrevYear	0.802	Sig
MaxSST7JulSameYear	MeanAirTemp5MaySameYear	0.683	Sig
MaxSST7JulSameYear	MeanPrecip10OctPrevYear	0.709	Sig
MaxSST7JulSameYear	MeanSST1JanSameYear	0.695	Sig
MaxSST7JulSameYear	MinAirTemp1JanSameYear	0.806	Sig
MaxSST7JulSameYear	MinAirTemp7JulSameYear	0.69	Sig
MaxSST7JulSameYear	SDAirTemp10OctPrevYear	0.808	Sig
MaxSST7JulSameYear	SDAirTemp5MaySameYear	0.669	Sig
MaxSST7JulSameYear	SDAirTemp7JulSameYear	-0.762	Sig
MaxSST7JulSameYear	SDPrecip10OctPrevYear	0.821	Sig
MaxSST7JulSameYear	SDSST1JanSameYear	0.696	Sig
MaxSST8AugPrevYear	MaxSST7JulPrevYear	0.878	Sig
MaxSST8AugPrevYear	MeanAirTemp9SepPrevYear	0.667	Sig
MaxSST8AugPrevYear	MeanSST10OctPrevYear	0.876	Sig
MaxSST8AugPrevYear	MeanSST11NovPrevYear	0.757	Sig
MaxSST8AugPrevYear	MeanSST9SepPrevYear	0.766	Sig
MaxSST8AugPrevYear	MinAirTemp7JulPrevYear	0.703	Sig
MaxSST8AugPrevYear	MinSST8AugPrevYear	0.783	Sig
MaxSST8AugPrevYear	SDSST10OctPrevYear	0.876	Sig
MaxSST8AugPrevYear	SDSST11NovPrevYear	0.758	Sig
MaxSST8AugPrevYear	SDSST9SepPrevYear	0.764	Sig
MaxSST8AugSameYear	MaxAirTemp10OctPrevYear	0.641	Sig
MaxSST8AugSameYear	MaxAirTemp5MaySameYear	0.775	Sig
MaxSST8AugSameYear	MaxPrecip10OctPrevYear	0.722	Sig
MaxSST8AugSameYear	MaxSST10OctPrevYear	0.672	Sig
MaxSST8AugSameYear	MaxSST7JulSameYear	0.805	Sig
MaxSST8AugSameYear	MaxSST8AugPrevYear	0.838	Sig
MaxSST8AugSameYear	MaxSST9SepPrevYear	0.744	Sig
MaxSST8AugSameYear	MaxWindSpeed8AugPrevYear	-0.888	Sig
MaxSST8AugSameYear	MeanPrecip10OctPrevYear	0.734	Sig
MaxSST8AugSameYear	MeanSST10OctPrevYear	0.68	Sig
MaxSST8AugSameYear	MeanSST9SepSameYear	0.783	Sig
MaxSST8AugSameYear	MinAirTemp7JulPrevYear	0.703	Sig
MaxSST8AugSameYear	MinSST5MaySameYear	-0.644	Sig
MaxSST8AugSameYear	MinSST8AugPrevYear	0.794	Sig
MaxSST8AugSameYear	MinSST8AugSameYear	0.864	Sig
MaxSST8AugSameYear	SDAirTemp4AprSameYear	0.709	Sig
MaxSST8AugSameYear	SDAirTemp5MaySameYear	0.851	Sig
MaxSST8AugSameYear	SDPrecip10OctPrevYear	0.762	Sig
MaxSST8AugSameYear	SDSST10OctPrevYear	0.68	Sig
MaxSST8AugSameYear	SDSST9SepSameYear	0.782	Sig
MaxSST8AugSameYear	SDWindSpeed8AugPrevYear	-0.875	Sig
MaxSST9SepPrevYear	MaxSST7JulPrevYear	0.755	Sig
MaxSST9SepPrevYear	MaxSST8AugPrevYear	0.946	Sig
MaxSST9SepPrevYear	MeanSST10OctPrevYear	0.806	Sig
MaxSST9SepPrevYear	MeanSST9SepPrevYear	0.645	Sig
MaxSST9SepPrevYear	MinSST8AugPrevYear	0.648	Sig
MaxSST9SepPrevYear	SDSST10OctPrevYear	0.807	Sig
MaxSST9SepPrevYear	SDSST9SepPrevYear	0.643	Sig
MaxSST9SepSameYear	MaxAirTemp10OctPrevYear	0.702	Sig
MaxSST9SepSameYear	MaxAirTemp5MaySameYear	0.744	Sig
MaxSST9SepSameYear	MaxSST10OctPrevYear	0.674	Sig
MaxSST9SepSameYear	MaxSST7JulSameYear	0.706	Sig
MaxSST9SepSameYear	MaxSST8AugPrevYear	0.769	Sig
MaxSST9SepSameYear	MaxSST8AugSameYear	0.956	Sig
MaxSST9SepSameYear	MaxSST9SepPrevYear	0.673	Sig
MaxSST9SepSameYear	MaxWindSpeed8AugPrevYear	-0.888	Sig
MaxSST9SepSameYear	MeanPrecip8AugPrevYear	-0.68	Sig
MaxSST9SepSameYear	MeanSST10OctPrevYear	0.716	Sig
MaxSST9SepSameYear	MeanSST9SepPrevYear	0.689	Sig
MaxSST9SepSameYear	MeanSST9SepSameYear	0.742	Sig
MaxSST9SepSameYear	MinAirTemp7JulPrevYear	0.654	Sig
MaxSST9SepSameYear	MinSST2FebSameYear	-0.683	Sig
MaxSST9SepSameYear	MinSST3MarSameYear	-0.67	Sig
MaxSST9SepSameYear	MinSST4AprSameYear	-0.734	Sig
MaxSST9SepSameYear	MinSST5MaySameYear	-0.686	Sig
MaxSST9SepSameYear	MinSST8AugPrevYear	0.832	Sig
MaxSST9SepSameYear	MinSST8AugSameYear	0.83	Sig
MaxSST9SepSameYear	MinSST9SepSameYear	0.694	Sig
MaxSST9SepSameYear	SDAirTemp4AprSameYear	0.719	Sig
MaxSST9SepSameYear	SDAirTemp5MaySameYear	0.809	Sig
MaxSST9SepSameYear	SDPrecip10OctPrevYear	0.644	Sig
MaxSST9SepSameYear	SDSST10OctPrevYear	0.717	Sig
MaxSST9SepSameYear	SDSST9SepPrevYear	0.688	Sig
MaxSST9SepSameYear	SDSST9SepSameYear	0.741	Sig
MaxSST9SepSameYear	SDWindSpeed8AugPrevYear	-0.857	Sig
MaxWindSpeed10OctPrevYear	MaxAirTemp11NovPrevYear	-0.756	Sig
MaxWindSpeed10OctPrevYear	MaxPrecip9SepPrevYear	-0.642	Sig
MaxWindSpeed10OctPrevYear	MaxSST12DecPrevYear	0.714	Sig
MaxWindSpeed10OctPrevYear	MeanAirTemp11NovPrevYear	0.856	Sig
MaxWindSpeed10OctPrevYear	MeanSST12DecPrevYear	0.814	Sig
MaxWindSpeed10OctPrevYear	MeanWindDir7JulPrevYear	0.669	Sig
MaxWindSpeed10OctPrevYear	MeanWindSpeed10OctPrevYear	0.781	Sig
MaxWindSpeed10OctPrevYear	SDAirTemp10OctPrevYear	0.695	Sig
MaxWindSpeed10OctPrevYear	SDSST12DecPrevYear	0.813	Sig
MaxWindSpeed10OctPrevYear	SDWindSpeed10OctPrevYear	0.945	Sig
MaxWindSpeed11NovPrevYear	MaxAirTemp8AugPrevYear	-0.711	Sig
MaxWindSpeed11NovPrevYear	MaxPrecip10OctPrevYear	-0.729	Sig
MaxWindSpeed11NovPrevYear	MaxSST7JulPrevYear	-0.777	Sig
MaxWindSpeed11NovPrevYear	MaxSST8AugPrevYear	-0.731	Sig
MaxWindSpeed11NovPrevYear	MaxWindSpeed8AugPrevYear	0.66	Sig
MaxWindSpeed11NovPrevYear	MeanAirTemp8AugPrevYear	-0.845	Sig
MaxWindSpeed11NovPrevYear	MeanSST10OctPrevYear	-0.661	Sig
MaxWindSpeed11NovPrevYear	MeanSST11NovPrevYear	-0.853	Sig
MaxWindSpeed11NovPrevYear	MeanSST12DecPrevYear	-0.742	Sig
MaxWindSpeed11NovPrevYear	MeanSST8AugPrevYear	-0.899	Sig
MaxWindSpeed11NovPrevYear	MeanSST9SepPrevYear	-0.73	Sig
MaxWindSpeed11NovPrevYear	MeanWindDir7JulPrevYear	-0.634	Sig
MaxWindSpeed11NovPrevYear	MeanWindSpeed11NovPrevYear	0.918	Sig
MaxWindSpeed11NovPrevYear	MinSST10OctPrevYear	0.766	Sig
MaxWindSpeed11NovPrevYear	MinSST12DecPrevYear	-0.701	Sig
MaxWindSpeed11NovPrevYear	MinSST8AugPrevYear	-0.675	Sig
MaxWindSpeed11NovPrevYear	SDAirTemp9SepPrevYear	0.68	Sig
MaxWindSpeed11NovPrevYear	SDSST10OctPrevYear	-0.662	Sig
MaxWindSpeed11NovPrevYear	SDSST11NovPrevYear	-0.852	Sig
MaxWindSpeed11NovPrevYear	SDSST12DecPrevYear	-0.742	Sig
MaxWindSpeed11NovPrevYear	SDSST8AugPrevYear	-0.899	Sig
MaxWindSpeed11NovPrevYear	SDSST9SepPrevYear	-0.729	Sig
MaxWindSpeed11NovPrevYear	SDWindDir11NovPrevYear	-0.68	Sig
MaxWindSpeed11NovPrevYear	SDWindSpeed11NovPrevYear	0.963	Sig
MaxWindSpeed12DecPrevYear	MaxAirTemp12DecPrevYear	0.79	Sig
MaxWindSpeed12DecPrevYear	MaxSST10OctPrevYear	-0.744	Sig
MaxWindSpeed12DecPrevYear	MaxSST9SepPrevYear	-0.639	Sig
MaxWindSpeed12DecPrevYear	MaxWindSpeed9SepPrevYear	0.74	Sig
MaxWindSpeed12DecPrevYear	MeanPrecip10OctPrevYear	-0.644	Sig
MaxWindSpeed12DecPrevYear	MeanSST10OctPrevYear	-0.714	Sig
MaxWindSpeed12DecPrevYear	MeanWindDir12DecPrevYear	-0.728	Sig
MaxWindSpeed12DecPrevYear	MeanWindSpeed12DecPrevYear	0.674	Sig
MaxWindSpeed12DecPrevYear	MinAirTemp11NovPrevYear	-0.767	Sig
MaxWindSpeed12DecPrevYear	SDAirTemp11NovPrevYear	0.654	Sig
MaxWindSpeed12DecPrevYear	SDPrecip10OctPrevYear	-0.66	Sig
MaxWindSpeed12DecPrevYear	SDSST10OctPrevYear	-0.715	Sig
MaxWindSpeed12DecPrevYear	SDWindDir8AugPrevYear	0.747	Sig
MaxWindSpeed12DecPrevYear	SDWindSpeed12DecPrevYear	0.719	Sig
MaxWindSpeed12DecPrevYear	SDWindSpeed9SepPrevYear	0.854	Sig
MaxWindSpeed1JanSameYear	AnnualSettlementPrevYear	-0.797	Sig
MaxWindSpeed1JanSameYear	MaxAirTemp6JunSameYear	-0.635	Sig
MaxWindSpeed1JanSameYear	MaxAirTemp8AugPrevYear	-0.672	Sig
MaxWindSpeed1JanSameYear	MaxPrecip12DecPrevYear	0.679	Sig
MaxWindSpeed1JanSameYear	MaxPrecip4AprSameYear	0.669	Sig
MaxWindSpeed1JanSameYear	MaxPrecip5MaySameYear	-0.792	Sig
MaxWindSpeed1JanSameYear	MaxSST12DecPrevYear	-0.777	Sig
MaxWindSpeed1JanSameYear	MeanAirTemp10OctPrevYear	-0.632	Sig
MaxWindSpeed1JanSameYear	MeanAirTemp3MarSameYear	-0.709	Sig
MaxWindSpeed1JanSameYear	MeanAirTemp8AugPrevYear	-0.692	Sig
MaxWindSpeed1JanSameYear	MeanAirTemp9SepPrevYear	-0.723	Sig
MaxWindSpeed1JanSameYear	MeanPrecip3MarSameYear	0.719	Sig
MaxWindSpeed1JanSameYear	MeanPrecip4AprSameYear	0.663	Sig
MaxWindSpeed1JanSameYear	MeanSST11NovPrevYear	-0.66	Sig
MaxWindSpeed1JanSameYear	MeanSST12DecPrevYear	-0.677	Sig
MaxWindSpeed1JanSameYear	MeanSST1JanSameYear	-0.73	Sig
MaxWindSpeed1JanSameYear	MeanSST2FebSameYear	-0.759	Sig
MaxWindSpeed1JanSameYear	MeanSST5MaySameYear	-0.722	Sig
MaxWindSpeed1JanSameYear	MeanWindDir1JanSameYear	-0.646	Sig
MaxWindSpeed1JanSameYear	MeanWindDir5MaySameYear	0.659	Sig
MaxWindSpeed1JanSameYear	MeanWindDir7JulPrevYear	-0.823	Sig
MaxWindSpeed1JanSameYear	MinAirTemp3MarSameYear	-0.718	Sig
MaxWindSpeed1JanSameYear	MinAirTemp8AugPrevYear	-0.79	Sig
MaxWindSpeed1JanSameYear	MinSST10OctPrevYear	0.678	Sig
MaxWindSpeed1JanSameYear	MinSST1JanSameYear	-0.668	Sig
MaxWindSpeed1JanSameYear	NAOI8AugPrevYear	0.747	Sig
MaxWindSpeed1JanSameYear	SDAirTemp10OctPrevYear	-0.854	Sig
MaxWindSpeed1JanSameYear	SDAirTemp12DecPrevYear	0.807	Sig
MaxWindSpeed1JanSameYear	SDPrecip4AprSameYear	0.706	Sig
MaxWindSpeed1JanSameYear	SDPrecip5MaySameYear	-0.771	Sig
MaxWindSpeed1JanSameYear	SDSST11NovPrevYear	-0.661	Sig
MaxWindSpeed1JanSameYear	SDSST12DecPrevYear	-0.677	Sig
MaxWindSpeed1JanSameYear	SDSST1JanSameYear	-0.73	Sig
MaxWindSpeed1JanSameYear	SDSST2FebSameYear	-0.757	Sig
MaxWindSpeed1JanSameYear	SDSST5MaySameYear	-0.723	Sig
MaxWindSpeed1JanSameYear	SDWindSpeed1JanSameYear	0.872	Sig
MaxWindSpeed1JanSameYear	SDWindSpeed7JulSameYear	0.666	Sig
MaxWindSpeed2FebSameYear	MaxAirTemp5MaySameYear	0.713	Sig
MaxWindSpeed2FebSameYear	MaxWindSpeed7JulPrevYear	0.721	Sig
MaxWindSpeed2FebSameYear	MeanAirTemp12DecPrevYear	0.644	Sig
MaxWindSpeed2FebSameYear	MeanAirTemp2FebSameYear	-0.66	Sig
MaxWindSpeed2FebSameYear	MeanAirTemp4AprSameYear	-0.737	Sig
MaxWindSpeed2FebSameYear	MeanAirTemp6JunSameYear	-0.794	Sig
MaxWindSpeed2FebSameYear	MeanPrecip12DecPrevYear	0.658	Sig
MaxWindSpeed2FebSameYear	MeanSST9SepSameYear	0.77	Sig
MaxWindSpeed2FebSameYear	MeanWindDir3MarSameYear	0.69	Sig
MaxWindSpeed2FebSameYear	MeanWindSpeed2FebSameYear	0.653	Sig
MaxWindSpeed2FebSameYear	MinAirTemp10OctPrevYear	0.712	Sig
MaxWindSpeed2FebSameYear	MinAirTemp4AprSameYear	-0.893	Sig
MaxWindSpeed2FebSameYear	MinSST8AugSameYear	0.727	Sig
MaxWindSpeed2FebSameYear	SDAirTemp5MaySameYear	0.681	Sig
MaxWindSpeed2FebSameYear	SDPrecip12DecPrevYear	0.713	Sig
MaxWindSpeed2FebSameYear	SDSST9SepSameYear	0.768	Sig
MaxWindSpeed2FebSameYear	SDWindDir5MaySameYear	-0.703	Sig
MaxWindSpeed2FebSameYear	SDWindSpeed2FebSameYear	0.952	Sig
MaxWindSpeed3MarSameYear	MeanWindSpeed4AprSameYear	-0.676	Sig
MaxWindSpeed3MarSameYear	MinAirTemp11NovPrevYear	0.635	Sig
MaxWindSpeed3MarSameYear	SDAirTemp11NovPrevYear	-0.698	Sig
MaxWindSpeed3MarSameYear	SDWindSpeed3MarSameYear	0.811	Sig
MaxWindSpeed4AprSameYear	MaxPrecip10OctPrevYear	-0.659	Sig
MaxWindSpeed4AprSameYear	MaxPrecip7JulSameYear	0.67	Sig
MaxWindSpeed4AprSameYear	MaxPrecip8AugSameYear	0.77	Sig
MaxWindSpeed4AprSameYear	MaxSST6JunSameYear	-0.771	Sig
MaxWindSpeed4AprSameYear	MaxSST7JulSameYear	-0.682	Sig
MaxWindSpeed4AprSameYear	MaxSST9SepPrevYear	-0.67	Sig
MaxWindSpeed4AprSameYear	MeanPrecip10OctPrevYear	-0.684	Sig
MaxWindSpeed4AprSameYear	MeanPrecip9SepSameYear	-0.677	Sig
MaxWindSpeed4AprSameYear	MeanWindSpeed9SepPrevYear	0.704	Sig
MaxWindSpeed4AprSameYear	SDAirTemp7JulSameYear	0.702	Sig
MaxWindSpeed4AprSameYear	SDPrecip10OctPrevYear	-0.741	Sig
MaxWindSpeed4AprSameYear	SDPrecip8AugSameYear	0.737	Sig
MaxWindSpeed4AprSameYear	SDWindDir12DecPrevYear	-0.644	Sig
MaxWindSpeed4AprSameYear	SDWindDir4AprSameYear	0.671	Sig
MaxWindSpeed4AprSameYear	SDWindDir6JunSameYear	-0.645	Sig
MaxWindSpeed4AprSameYear	SDWindDir7JulSameYear	0.722	Sig
MaxWindSpeed4AprSameYear	SDWindSpeed4AprSameYear	0.702	Sig
MaxWindSpeed4AprSameYear	SDWindSpeed9SepPrevYear	0.712	Sig
MaxWindSpeed5MaySameYear	MaxPrecip6JunSameYear	-0.749	Sig
MaxWindSpeed5MaySameYear	MaxSST10OctPrevYear	-0.718	Sig
MaxWindSpeed5MaySameYear	MaxSST12DecPrevYear	0.649	Sig
MaxWindSpeed5MaySameYear	MeanPrecip5MaySameYear	0.757	Sig
MaxWindSpeed5MaySameYear	MeanPrecip6JunSameYear	-0.688	Sig
MaxWindSpeed5MaySameYear	MeanWindDir11NovPrevYear	-0.734	Sig
MaxWindSpeed5MaySameYear	MeanWindSpeed3MarSameYear	0.813	Sig
MaxWindSpeed5MaySameYear	MeanWindSpeed5MaySameYear	0.883	Sig
MaxWindSpeed5MaySameYear	MeanWindSpeed6JunSameYear	-0.666	Sig
MaxWindSpeed5MaySameYear	MeanWindSpeed9SepPrevYear	0.765	Sig
MaxWindSpeed5MaySameYear	MinSST1JanSameYear	0.704	Sig
MaxWindSpeed5MaySameYear	MinSST5MaySameYear	0.754	Sig
MaxWindSpeed5MaySameYear	MinSST8AugSameYear	-0.724	Sig
MaxWindSpeed5MaySameYear	NAOI11NovPrevYear	-0.682	Sig
MaxWindSpeed5MaySameYear	SDAirTemp3MarSameYear	-0.746	Sig
MaxWindSpeed5MaySameYear	SDPrecip6JunSameYear	-0.771	Sig
MaxWindSpeed5MaySameYear	SDWindDir6JunSameYear	-0.733	Sig
MaxWindSpeed5MaySameYear	SDWindDir7JulPrevYear	-0.67	Sig
MaxWindSpeed5MaySameYear	SDWindSpeed5MaySameYear	0.95	Sig
MaxWindSpeed5MaySameYear	SDWindSpeed7JulSameYear	-0.684	Sig
MaxWindSpeed6JunSameYear	MaxAirTemp12DecPrevYear	-0.677	Sig
MaxWindSpeed6JunSameYear	MaxSST1JanSameYear	-0.681	Sig
MaxWindSpeed6JunSameYear	MeanAirTemp12DecPrevYear	-0.882	Sig
MaxWindSpeed6JunSameYear	MeanAirTemp8AugSameYear	-0.671	Sig
MaxWindSpeed6JunSameYear	MeanPrecip3MarSameYear	0.676	Sig
MaxWindSpeed6JunSameYear	MeanSST1JanSameYear	-0.68	Sig
MaxWindSpeed6JunSameYear	MeanWindDir4AprSameYear	-0.852	Sig
MaxWindSpeed6JunSameYear	MeanWindDir6JunSameYear	0.723	Sig
MaxWindSpeed6JunSameYear	MeanWindDir8AugPrevYear	0.73	Sig
MaxWindSpeed6JunSameYear	MeanWindSpeed10OctPrevYear	-0.65	Sig
MaxWindSpeed6JunSameYear	MinAirTemp12DecPrevYear	-0.82	Sig
MaxWindSpeed6JunSameYear	NAOI8AugPrevYear	0.778	Sig
MaxWindSpeed6JunSameYear	SDAirTemp1JanSameYear	0.66	Sig
MaxWindSpeed6JunSameYear	SDPrecip3MarSameYear	0.635	Sig
MaxWindSpeed6JunSameYear	SDSST1JanSameYear	-0.68	Sig
MaxWindSpeed6JunSameYear	SDWindDir5MaySameYear	0.654	Sig
MaxWindSpeed6JunSameYear	SDWindSpeed6JunSameYear	0.949	Sig
MaxWindSpeed7JulPrevYear	MaxPrecip9SepPrevYear	-0.64	Sig
MaxWindSpeed7JulPrevYear	MeanPrecip10OctPrevYear	0.683	Sig
MaxWindSpeed7JulPrevYear	MinAirTemp10OctPrevYear	0.728	Sig
MaxWindSpeed7JulPrevYear	SDPrecip9SepPrevYear	-0.636	Sig
MaxWindSpeed7JulSameYear	AnnualSettlementPrevYear	-0.831	Sig
MaxWindSpeed7JulSameYear	MaxAirTemp4AprSameYear	0.737	Sig
MaxWindSpeed7JulSameYear	MaxAirTemp8AugPrevYear	-0.698	Sig
MaxWindSpeed7JulSameYear	MaxPrecip4AprSameYear	0.887	Sig
MaxWindSpeed7JulSameYear	MaxPrecip5MaySameYear	-0.631	Sig
MaxWindSpeed7JulSameYear	MaxPrecip9SepSameYear	-0.643	Sig
MaxWindSpeed7JulSameYear	MaxSST12DecPrevYear	-0.883	Sig
MaxWindSpeed7JulSameYear	MaxWindSpeed1JanSameYear	0.75	Sig
MaxWindSpeed7JulSameYear	MaxWindSpeed5MaySameYear	-0.633	Sig
MaxWindSpeed7JulSameYear	MeanAirTemp3MarSameYear	-0.652	Sig
MaxWindSpeed7JulSameYear	MeanPrecip3MarSameYear	0.828	Sig
MaxWindSpeed7JulSameYear	MeanPrecip4AprSameYear	0.852	Sig
MaxWindSpeed7JulSameYear	MeanSST12DecPrevYear	-0.648	Sig
MaxWindSpeed7JulSameYear	MeanSST1JanSameYear	-0.687	Sig
MaxWindSpeed7JulSameYear	MeanWindDir11NovPrevYear	0.661	Sig
MaxWindSpeed7JulSameYear	MeanWindDir1JanSameYear	-0.748	Sig
MaxWindSpeed7JulSameYear	MeanWindDir7JulPrevYear	-0.808	Sig
MaxWindSpeed7JulSameYear	MeanWindSpeed4AprSameYear	0.789	Sig
MaxWindSpeed7JulSameYear	MeanWindSpeed5MaySameYear	-0.655	Sig
MaxWindSpeed7JulSameYear	MeanWindSpeed7JulSameYear	0.768	Sig
MaxWindSpeed7JulSameYear	MeanWindSpeed9SepSameYear	-0.658	Sig
MaxWindSpeed7JulSameYear	MinAirTemp10OctPrevYear	-0.65	Sig
MaxWindSpeed7JulSameYear	MinAirTemp3MarSameYear	-0.733	Sig
MaxWindSpeed7JulSameYear	MinAirTemp8AugSameYear	-0.673	Sig
MaxWindSpeed7JulSameYear	MinAirTemp9SepSameYear	-0.686	Sig
MaxWindSpeed7JulSameYear	MinSST1JanSameYear	-0.887	Sig
MaxWindSpeed7JulSameYear	NAOI8AugPrevYear	0.816	Sig
MaxWindSpeed7JulSameYear	NAOI9SepPrevYear	-0.724	Sig
MaxWindSpeed7JulSameYear	SDAirTemp12DecPrevYear	0.76	Sig
MaxWindSpeed7JulSameYear	SDAirTemp3MarSameYear	0.751	Sig
MaxWindSpeed7JulSameYear	SDPrecip3MarSameYear	0.675	Sig
MaxWindSpeed7JulSameYear	SDPrecip4AprSameYear	0.894	Sig
MaxWindSpeed7JulSameYear	SDSST12DecPrevYear	-0.649	Sig
MaxWindSpeed7JulSameYear	SDSST1JanSameYear	-0.686	Sig
MaxWindSpeed7JulSameYear	SDWindDir11NovPrevYear	-0.735	Sig
MaxWindSpeed7JulSameYear	SDWindDir2FebSameYear	-0.654	Sig
MaxWindSpeed7JulSameYear	SDWindSpeed10OctPrevYear	-0.68	Sig
MaxWindSpeed7JulSameYear	SDWindSpeed1JanSameYear	0.642	Sig
MaxWindSpeed7JulSameYear	SDWindSpeed5MaySameYear	-0.696	Sig
MaxWindSpeed7JulSameYear	SDWindSpeed7JulSameYear	0.977	Sig
MaxWindSpeed7JulSameYear	SDWindSpeed9SepSameYear	-0.666	Sig
MaxWindSpeed8AugPrevYear	MaxSST8AugPrevYear	-0.772	Sig
MaxWindSpeed8AugPrevYear	MeanPrecip8AugPrevYear	0.873	Sig
MaxWindSpeed8AugPrevYear	MeanSST10OctPrevYear	-0.744	Sig
MaxWindSpeed8AugPrevYear	MeanSST7JulPrevYear	-0.698	Sig
MaxWindSpeed8AugPrevYear	MeanSST9SepPrevYear	-0.72	Sig
MaxWindSpeed8AugPrevYear	MeanWindSpeed12DecPrevYear	0.654	Sig
MaxWindSpeed8AugPrevYear	MinAirTemp7JulPrevYear	-0.664	Sig
MaxWindSpeed8AugPrevYear	MinSST7JulPrevYear	-0.767	Sig
MaxWindSpeed8AugPrevYear	MinSST8AugPrevYear	-0.939	Sig
MaxWindSpeed8AugPrevYear	SDPrecip8AugPrevYear	0.696	Sig
MaxWindSpeed8AugPrevYear	SDSST10OctPrevYear	-0.744	Sig
MaxWindSpeed8AugPrevYear	SDSST7JulPrevYear	-0.696	Sig
MaxWindSpeed8AugPrevYear	SDSST9SepPrevYear	-0.72	Sig
MaxWindSpeed8AugPrevYear	SDWindSpeed11NovPrevYear	0.637	Sig
MaxWindSpeed8AugPrevYear	SDWindSpeed8AugPrevYear	0.974	Sig
MaxWindSpeed8AugSameYear	MaxPrecip10OctPrevYear	-0.743	Sig
MaxWindSpeed8AugSameYear	MaxPrecip2FebSameYear	0.762	Sig
MaxWindSpeed8AugSameYear	MaxPrecip3MarSameYear	0.708	Sig
MaxWindSpeed8AugSameYear	MaxPrecip6JunSameYear	-0.74	Sig
MaxWindSpeed8AugSameYear	MaxPrecip8AugSameYear	0.658	Sig
MaxWindSpeed8AugSameYear	MaxSST8AugPrevYear	-0.78	Sig
MaxWindSpeed8AugSameYear	MaxSST8AugSameYear	-0.756	Sig
MaxWindSpeed8AugSameYear	MaxSST9SepPrevYear	-0.631	Sig
MaxWindSpeed8AugSameYear	MaxSST9SepSameYear	-0.674	Sig
MaxWindSpeed8AugSameYear	MaxWindSpeed11NovPrevYear	0.857	Sig
MaxWindSpeed8AugSameYear	MaxWindSpeed8AugPrevYear	0.803	Sig
MaxWindSpeed8AugSameYear	MaxWindSpeed9SepPrevYear	0.693	Sig
MaxWindSpeed8AugSameYear	MeanAirTemp9SepSameYear	-0.682	Sig
MaxWindSpeed8AugSameYear	MeanPrecip10OctPrevYear	-0.709	Sig
MaxWindSpeed8AugSameYear	MeanPrecip2FebSameYear	0.684	Sig
MaxWindSpeed8AugSameYear	MeanPrecip6JunSameYear	-0.729	Sig
MaxWindSpeed8AugSameYear	MeanPrecip8AugSameYear	0.818	Sig
MaxWindSpeed8AugSameYear	MeanSST10OctPrevYear	-0.706	Sig
MaxWindSpeed8AugSameYear	MeanSST11NovPrevYear	-0.665	Sig
MaxWindSpeed8AugSameYear	MeanSST8AugPrevYear	-0.653	Sig
MaxWindSpeed8AugSameYear	MeanSST9SepSameYear	-0.722	Sig
MaxWindSpeed8AugSameYear	MeanWindSpeed11NovPrevYear	0.698	Sig
MaxWindSpeed8AugSameYear	MinAirTemp2FebSameYear	0.659	Sig
MaxWindSpeed8AugSameYear	MinSST6JunSameYear	-0.661	Sig
MaxWindSpeed8AugSameYear	MinSST7JulSameYear	-0.749	Sig
MaxWindSpeed8AugSameYear	MinSST8AugPrevYear	-0.836	Sig
MaxWindSpeed8AugSameYear	MinSST8AugSameYear	-0.824	Sig
MaxWindSpeed8AugSameYear	NAOI10OctPrevYear	0.724	Sig
MaxWindSpeed8AugSameYear	SDAirTemp5MaySameYear	-0.747	Sig
MaxWindSpeed8AugSameYear	SDPrecip10OctPrevYear	-0.741	Sig
MaxWindSpeed8AugSameYear	SDPrecip2FebSameYear	0.775	Sig
MaxWindSpeed8AugSameYear	SDPrecip3MarSameYear	0.686	Sig
MaxWindSpeed8AugSameYear	SDPrecip6JunSameYear	-0.762	Sig
MaxWindSpeed8AugSameYear	SDPrecip8AugSameYear	0.756	Sig
MaxWindSpeed8AugSameYear	SDSST10OctPrevYear	-0.708	Sig
MaxWindSpeed8AugSameYear	SDSST11NovPrevYear	-0.664	Sig
MaxWindSpeed8AugSameYear	SDSST8AugPrevYear	-0.653	Sig
MaxWindSpeed8AugSameYear	SDSST9SepSameYear	-0.722	Sig
MaxWindSpeed8AugSameYear	SDWindSpeed11NovPrevYear	0.845	Sig
MaxWindSpeed8AugSameYear	SDWindSpeed8AugPrevYear	0.725	Sig
MaxWindSpeed8AugSameYear	SDWindSpeed8AugSameYear	0.938	Sig
MaxWindSpeed8AugSameYear	SDWindSpeed9SepPrevYear	0.664	Sig
MaxWindSpeed9SepPrevYear	MaxPrecip10OctPrevYear	-0.863	Sig
MaxWindSpeed9SepPrevYear	MaxSST8AugPrevYear	-0.679	Sig
MaxWindSpeed9SepPrevYear	MaxSST9SepPrevYear	-0.658	Sig
MaxWindSpeed9SepPrevYear	MaxWindSpeed7JulPrevYear	-0.662	Sig
MaxWindSpeed9SepPrevYear	MeanPrecip10OctPrevYear	-0.791	Sig
MaxWindSpeed9SepPrevYear	MeanSST10OctPrevYear	-0.672	Sig
MaxWindSpeed9SepPrevYear	SDAirTemp11NovPrevYear	0.651	Sig
MaxWindSpeed9SepPrevYear	SDPrecip10OctPrevYear	-0.857	Sig
MaxWindSpeed9SepPrevYear	SDSST10OctPrevYear	-0.673	Sig
MaxWindSpeed9SepPrevYear	SDWindSpeed12DecPrevYear	0.729	Sig
MaxWindSpeed9SepPrevYear	SDWindSpeed9SepPrevYear	0.961	Sig
MaxWindSpeed9SepSameYear	MaxAirTemp4AprSameYear	-0.69	Sig
MaxWindSpeed9SepSameYear	MaxPrecip9SepSameYear	0.662	Sig
MaxWindSpeed9SepSameYear	MaxWindSpeed7JulSameYear	-0.731	Sig
MaxWindSpeed9SepSameYear	MeanAirTemp7JulPrevYear	-0.745	Sig
MaxWindSpeed9SepSameYear	MeanPrecip12DecPrevYear	-0.708	Sig
MaxWindSpeed9SepSameYear	MeanWindDir11NovPrevYear	-0.754	Sig
MaxWindSpeed9SepSameYear	MeanWindDir2FebSameYear	-0.759	Sig
MaxWindSpeed9SepSameYear	MeanWindSpeed5MaySameYear	0.794	Sig
MaxWindSpeed9SepSameYear	MeanWindSpeed6JunSameYear	-0.724	Sig
MaxWindSpeed9SepSameYear	MeanWindSpeed7JulPrevYear	0.675	Sig
MaxWindSpeed9SepSameYear	MeanWindSpeed7JulSameYear	-0.731	Sig
MaxWindSpeed9SepSameYear	MeanWindSpeed9SepSameYear	0.773	Sig
MaxWindSpeed9SepSameYear	MinSST11NovPrevYear	0.735	Sig
MaxWindSpeed9SepSameYear	MinSST1JanSameYear	0.724	Sig
MaxWindSpeed9SepSameYear	MinSST5MaySameYear	0.665	Sig
MaxWindSpeed9SepSameYear	MinSST7JulPrevYear	-0.776	Sig
MaxWindSpeed9SepSameYear	MinSST9SepPrevYear	-0.655	Sig
MaxWindSpeed9SepSameYear	SDAirTemp12DecPrevYear	-0.678	Sig
MaxWindSpeed9SepSameYear	SDAirTemp3MarSameYear	-0.712	Sig
MaxWindSpeed9SepSameYear	SDAirTemp4AprSameYear	-0.668	Sig
MaxWindSpeed9SepSameYear	SDAirTemp8AugPrevYear	0.76	Sig
MaxWindSpeed9SepSameYear	SDPrecip9SepSameYear	0.649	Sig
MaxWindSpeed9SepSameYear	SDWindDir2FebSameYear	0.66	Sig
MaxWindSpeed9SepSameYear	SDWindSpeed5MaySameYear	0.692	Sig
MaxWindSpeed9SepSameYear	SDWindSpeed7JulPrevYear	0.728	Sig
MaxWindSpeed9SepSameYear	SDWindSpeed7JulSameYear	-0.765	Sig
MaxWindSpeed9SepSameYear	SDWindSpeed9SepSameYear	0.952	Sig
MeanAirTemp1JanSameYear	MaxAirTemp11NovPrevYear	-0.63	Sig
MeanAirTemp1JanSameYear	MaxAirTemp12DecPrevYear	-0.663	Sig
MeanAirTemp1JanSameYear	MaxPrecip9SepPrevYear	-0.658	Sig
MeanAirTemp1JanSameYear	MaxWindSpeed12DecPrevYear	-0.773	Sig
MeanAirTemp1JanSameYear	MeanPrecip7JulPrevYear	0.776	Sig
MeanAirTemp1JanSameYear	MeanPrecip9SepPrevYear	-0.701	Sig
MeanAirTemp1JanSameYear	MinAirTemp11NovPrevYear	0.855	Sig
MeanAirTemp1JanSameYear	SDAirTemp11NovPrevYear	-0.776	Sig
MeanAirTemp1JanSameYear	SDPrecip9SepPrevYear	-0.67	Sig
MeanAirTemp2FebSameYear	MaxPrecip12DecPrevYear	-0.798	Sig
MeanAirTemp2FebSameYear	MeanPrecip12DecPrevYear	-0.689	Sig
MeanAirTemp2FebSameYear	SDPrecip12DecPrevYear	-0.838	Sig
MeanAirTemp3MarSameYear	AnnualSettlementPrevYear	0.738	Sig
MeanAirTemp3MarSameYear	MaxAirTemp8AugPrevYear	0.718	Sig
MeanAirTemp3MarSameYear	MaxPrecip12DecPrevYear	-0.763	Sig
MeanAirTemp3MarSameYear	MaxSST12DecPrevYear	0.721	Sig
MeanAirTemp3MarSameYear	MaxWindSpeed11NovPrevYear	-0.641	Sig
MeanAirTemp3MarSameYear	MeanAirTemp2FebSameYear	0.632	Sig
MeanAirTemp3MarSameYear	MeanAirTemp8AugPrevYear	0.708	Sig
MeanAirTemp3MarSameYear	MeanSST12DecPrevYear	0.76	Sig
MeanAirTemp3MarSameYear	MeanWindSpeed10OctPrevYear	0.634	Sig
MeanAirTemp3MarSameYear	MeanWindSpeed11NovPrevYear	-0.688	Sig
MeanAirTemp3MarSameYear	MinAirTemp12DecPrevYear	0.717	Sig
MeanAirTemp3MarSameYear	MinAirTemp8AugPrevYear	0.648	Sig
MeanAirTemp3MarSameYear	MinSST10OctPrevYear	-0.636	Sig
MeanAirTemp3MarSameYear	NAOI8AugPrevYear	-0.656	Sig
MeanAirTemp3MarSameYear	NAOI9SepPrevYear	0.724	Sig
MeanAirTemp3MarSameYear	SDAirTemp10OctPrevYear	0.697	Sig
MeanAirTemp3MarSameYear	SDAirTemp9SepPrevYear	-0.664	Sig
MeanAirTemp3MarSameYear	SDPrecip12DecPrevYear	-0.67	Sig
MeanAirTemp3MarSameYear	SDSST12DecPrevYear	0.76	Sig
MeanAirTemp3MarSameYear	SDWindSpeed10OctPrevYear	0.747	Sig
MeanAirTemp3MarSameYear	SDWindSpeed11NovPrevYear	-0.663	Sig
MeanAirTemp4AprSameYear	MaxPrecip12DecPrevYear	-0.801	Sig
MeanAirTemp4AprSameYear	MeanAirTemp2FebSameYear	0.849	Sig
MeanAirTemp4AprSameYear	MeanAirTemp3MarSameYear	0.631	Sig
MeanAirTemp4AprSameYear	MeanPrecip12DecPrevYear	-0.747	Sig
MeanAirTemp4AprSameYear	SDPrecip12DecPrevYear	-0.837	Sig
MeanAirTemp5MaySameYear	AnnualSettlementPrevYear	0.631	Sig
MeanAirTemp5MaySameYear	MaxWindSpeed10OctPrevYear	0.866	Sig
MeanAirTemp5MaySameYear	MeanAirTemp11NovPrevYear	0.71	Sig
MeanAirTemp5MaySameYear	MeanAirTemp12DecPrevYear	0.721	Sig
MeanAirTemp5MaySameYear	MeanAirTemp3MarSameYear	0.653	Sig
MeanAirTemp5MaySameYear	MeanSST12DecPrevYear	0.879	Sig
MeanAirTemp5MaySameYear	MeanWindSpeed10OctPrevYear	0.76	Sig
MeanAirTemp5MaySameYear	NAOI8AugPrevYear	-0.716	Sig
MeanAirTemp5MaySameYear	SDAirTemp10OctPrevYear	0.81	Sig
MeanAirTemp5MaySameYear	SDSST12DecPrevYear	0.878	Sig
MeanAirTemp5MaySameYear	SDWindSpeed10OctPrevYear	0.872	Sig
MeanAirTemp6JunSameYear	MaxWindSpeed7JulPrevYear	-0.887	Sig
MeanAirTemp6JunSameYear	MeanAirTemp4AprSameYear	0.634	Sig
MeanAirTemp6JunSameYear	MeanPrecip10OctPrevYear	-0.651	Sig
MeanAirTemp6JunSameYear	MinAirTemp10OctPrevYear	-0.712	Sig
MeanAirTemp7JulSameYear	MeanWindSpeed12DecPrevYear	-0.676	Sig
MeanAirTemp7JulSameYear	MinSST10OctPrevYear	-0.67	Sig
MeanAirTemp7JulSameYear	NAOI10OctPrevYear	-0.652	Sig
MeanAirTemp7JulSameYear	SDAirTemp9SepPrevYear	-0.771	Sig
MeanAirTemp7JulSameYear	SDWindDir8AugPrevYear	-0.695	Sig
MeanAirTemp7JulSameYear	SDWindSpeed11NovPrevYear	-0.646	Sig
MeanAirTemp7JulSameYear	SDWindSpeed12DecPrevYear	-0.734	Sig
MeanAirTemp8AugSameYear	MaxWindSpeed7JulPrevYear	0.808	Sig
MeanAirTemp8AugSameYear	MeanAirTemp6JunSameYear	-0.678	Sig
MeanAirTemp8AugSameYear	MeanPrecip10OctPrevYear	0.672	Sig
MeanAirTemp8AugSameYear	MeanWindSpeed9SepPrevYear	-0.693	Sig
MeanAirTemp8AugSameYear	SDPrecip9SepPrevYear	-0.661	Sig
MeanAirTemp9SepPrevYear	MeanAirTemp8AugPrevYear	0.708	Sig
MeanAirTemp9SepSameYear	MaxPrecip10OctPrevYear	0.775	Sig
MeanAirTemp9SepSameYear	MaxPrecip9SepPrevYear	-0.708	Sig
MeanAirTemp9SepSameYear	MaxWindSpeed12DecPrevYear	-0.633	Sig
MeanAirTemp9SepSameYear	MaxWindSpeed7JulPrevYear	0.714	Sig
MeanAirTemp9SepSameYear	MaxWindSpeed9SepPrevYear	-0.815	Sig
MeanAirTemp9SepSameYear	MeanAirTemp6JunSameYear	-0.762	Sig
MeanAirTemp9SepSameYear	MeanPrecip10OctPrevYear	0.802	Sig
MeanAirTemp9SepSameYear	MinAirTemp11NovPrevYear	0.763	Sig
MeanAirTemp9SepSameYear	SDAirTemp11NovPrevYear	-0.857	Sig
MeanAirTemp9SepSameYear	SDPrecip10OctPrevYear	0.835	Sig
MeanAirTemp9SepSameYear	SDPrecip9SepPrevYear	-0.681	Sig
MeanAirTemp9SepSameYear	SDWindSpeed9SepPrevYear	-0.767	Sig
MeanPrecip10OctPrevYear	MaxSST8AugPrevYear	0.665	Sig
MeanPrecip10OctPrevYear	MaxSST9SepPrevYear	0.677	Sig
MeanPrecip11NovPrevYear	MeanAirTemp8AugPrevYear	-0.663	Sig
MeanPrecip11NovPrevYear	MeanPrecip9SepPrevYear	-0.724	Sig
MeanPrecip11NovPrevYear	MinAirTemp8AugPrevYear	-0.637	Sig
MeanPrecip12DecPrevYear	MeanAirTemp7JulPrevYear	0.846	Sig
MeanPrecip12DecPrevYear	MinAirTemp7JulPrevYear	0.752	Sig
MeanPrecip12DecPrevYear	MinSST11NovPrevYear	-0.751	Sig
MeanPrecip12DecPrevYear	MinSST7JulPrevYear	0.811	Sig
MeanPrecip12DecPrevYear	SDAirTemp7JulPrevYear	-0.639	Sig
MeanPrecip1JanSameYear	MaxAirTemp8AugPrevYear	-0.651	Sig
MeanPrecip1JanSameYear	MaxSST10OctPrevYear	0.654	Sig
MeanPrecip1JanSameYear	MeanAirTemp3MarSameYear	-0.73	Sig
MeanPrecip1JanSameYear	MeanAirTemp8AugPrevYear	-0.751	Sig
MeanPrecip1JanSameYear	MeanPrecip11NovPrevYear	0.806	Sig
MeanPrecip1JanSameYear	MeanPrecip9SepPrevYear	-0.656	Sig
MeanPrecip1JanSameYear	MeanWindSpeed11NovPrevYear	0.723	Sig
MeanPrecip1JanSameYear	MinAirTemp12DecPrevYear	-0.739	Sig
MeanPrecip1JanSameYear	MinAirTemp3MarSameYear	-0.789	Sig
MeanPrecip1JanSameYear	MinAirTemp8AugPrevYear	-0.746	Sig
MeanPrecip1JanSameYear	MinSST6JunSameYear	-0.687	Sig
MeanPrecip1JanSameYear	SDPrecip11NovPrevYear	0.722	Sig
MeanPrecip2FebSameYear	MaxWindSpeed11NovPrevYear	0.696	Sig
MeanPrecip2FebSameYear	MeanSST12DecPrevYear	-0.656	Sig
MeanPrecip2FebSameYear	MeanWindSpeed10OctPrevYear	-0.64	Sig
MeanPrecip2FebSameYear	MeanWindSpeed11NovPrevYear	0.757	Sig
MeanPrecip2FebSameYear	MeanWindSpeed7JulPrevYear	0.67	Sig
MeanPrecip2FebSameYear	MinAirTemp9SepSameYear	-0.654	Sig
MeanPrecip2FebSameYear	MinSST6JunSameYear	-0.773	Sig
MeanPrecip2FebSameYear	NAOI9SepPrevYear	-0.649	Sig
MeanPrecip2FebSameYear	SDSST12DecPrevYear	-0.656	Sig
MeanPrecip2FebSameYear	SDWindSpeed11NovPrevYear	0.69	Sig
MeanPrecip3MarSameYear	AnnualSettlementPrevYear	-0.882	Sig
MeanPrecip3MarSameYear	MaxPrecip10OctPrevYear	-0.687	Sig
MeanPrecip3MarSameYear	MaxSST12DecPrevYear	-0.797	Sig
MeanPrecip3MarSameYear	MaxSST1JanSameYear	-0.741	Sig
MeanPrecip3MarSameYear	MaxWindSpeed10OctPrevYear	-0.784	Sig
MeanPrecip3MarSameYear	MaxWindSpeed11NovPrevYear	0.676	Sig
MeanPrecip3MarSameYear	MeanAirTemp12DecPrevYear	-0.771	Sig
MeanPrecip3MarSameYear	MeanAirTemp3MarSameYear	-0.805	Sig
MeanPrecip3MarSameYear	MeanAirTemp5MaySameYear	-0.797	Sig
MeanPrecip3MarSameYear	MeanAirTemp9SepSameYear	-0.672	Sig
MeanPrecip3MarSameYear	MeanSST11NovPrevYear	-0.632	Sig
MeanPrecip3MarSameYear	MeanSST12DecPrevYear	-0.902	Sig
MeanPrecip3MarSameYear	MeanSST1JanSameYear	-0.943	Sig
MeanPrecip3MarSameYear	MeanSST2FebSameYear	-0.745	Sig
MeanPrecip3MarSameYear	MeanSST3MarSameYear	-0.677	Sig
MeanPrecip3MarSameYear	MeanSST4AprSameYear	-0.665	Sig
MeanPrecip3MarSameYear	MeanSST5MaySameYear	-0.74	Sig
MeanPrecip3MarSameYear	MeanSST6JunSameYear	-0.65	Sig
MeanPrecip3MarSameYear	MeanSST7JulSameYear	-0.656	Sig
MeanPrecip3MarSameYear	MeanWindDir7JulPrevYear	-0.805	Sig
MeanPrecip3MarSameYear	MeanWindSpeed10OctPrevYear	-0.742	Sig
MeanPrecip3MarSameYear	MinAirTemp10OctPrevYear	-0.663	Sig
MeanPrecip3MarSameYear	MinAirTemp12DecPrevYear	-0.639	Sig
MeanPrecip3MarSameYear	MinAirTemp1JanSameYear	-0.676	Sig
MeanPrecip3MarSameYear	MinAirTemp3MarSameYear	-0.764	Sig
MeanPrecip3MarSameYear	MinAirTemp8AugSameYear	-0.708	Sig
MeanPrecip3MarSameYear	MinAirTemp9SepSameYear	-0.876	Sig
MeanPrecip3MarSameYear	MinSST1JanSameYear	-0.79	Sig
MeanPrecip3MarSameYear	MinSST6JunSameYear	-0.743	Sig
MeanPrecip3MarSameYear	NAOI8AugPrevYear	0.89	Sig
MeanPrecip3MarSameYear	NAOI9SepPrevYear	-0.737	Sig
MeanPrecip3MarSameYear	SDAirTemp10OctPrevYear	-0.8	Sig
MeanPrecip3MarSameYear	SDAirTemp12DecPrevYear	0.65	Sig
MeanPrecip3MarSameYear	SDSST11NovPrevYear	-0.63	Sig
MeanPrecip3MarSameYear	SDSST12DecPrevYear	-0.902	Sig
MeanPrecip3MarSameYear	SDSST1JanSameYear	-0.942	Sig
MeanPrecip3MarSameYear	SDSST2FebSameYear	-0.745	Sig
MeanPrecip3MarSameYear	SDSST3MarSameYear	-0.676	Sig
MeanPrecip3MarSameYear	SDSST4AprSameYear	-0.665	Sig
MeanPrecip3MarSameYear	SDSST5MaySameYear	-0.74	Sig
MeanPrecip3MarSameYear	SDSST6JunSameYear	-0.649	Sig
MeanPrecip3MarSameYear	SDSST7JulSameYear	-0.656	Sig
MeanPrecip3MarSameYear	SDWindDir11NovPrevYear	-0.654	Sig
MeanPrecip3MarSameYear	SDWindSpeed10OctPrevYear	-0.857	Sig
MeanPrecip4AprSameYear	AnnualSettlementPrevYear	-0.67	Sig
MeanPrecip4AprSameYear	MaxAirTemp6JunSameYear	-0.78	Sig
MeanPrecip4AprSameYear	MaxAirTemp8AugPrevYear	-0.794	Sig
MeanPrecip4AprSameYear	MaxPrecip12DecPrevYear	0.633	Sig
MeanPrecip4AprSameYear	MaxSST12DecPrevYear	-0.819	Sig
MeanPrecip4AprSameYear	MaxWindSpeed10OctPrevYear	-0.667	Sig
MeanPrecip4AprSameYear	MaxWindSpeed11NovPrevYear	0.706	Sig
MeanPrecip4AprSameYear	MeanAirTemp3MarSameYear	-0.731	Sig
MeanPrecip4AprSameYear	MeanAirTemp8AugPrevYear	-0.718	Sig
MeanPrecip4AprSameYear	MeanAirTemp9SepSameYear	-0.648	Sig
MeanPrecip4AprSameYear	MeanPrecip3MarSameYear	0.785	Sig
MeanPrecip4AprSameYear	MeanSST11NovPrevYear	-0.669	Sig
MeanPrecip4AprSameYear	MeanSST12DecPrevYear	-0.707	Sig
MeanPrecip4AprSameYear	MeanSST1JanSameYear	-0.644	Sig
MeanPrecip4AprSameYear	MeanSST8AugPrevYear	-0.7	Sig
MeanPrecip4AprSameYear	MeanWindDir7JulPrevYear	-0.768	Sig
MeanPrecip4AprSameYear	MeanWindSpeed11NovPrevYear	0.696	Sig
MeanPrecip4AprSameYear	MinAirTemp3MarSameYear	-0.73	Sig
MeanPrecip4AprSameYear	MinAirTemp9SepSameYear	-0.761	Sig
MeanPrecip4AprSameYear	MinSST11NovPrevYear	-0.656	Sig
MeanPrecip4AprSameYear	MinSST12DecPrevYear	-0.726	Sig
MeanPrecip4AprSameYear	MinSST1JanSameYear	-0.701	Sig
MeanPrecip4AprSameYear	NAOI9SepPrevYear	-0.748	Sig
MeanPrecip4AprSameYear	SDAirTemp11NovPrevYear	0.714	Sig
MeanPrecip4AprSameYear	SDAirTemp12DecPrevYear	0.746	Sig
MeanPrecip4AprSameYear	SDAirTemp2FebSameYear	-0.649	Sig
MeanPrecip4AprSameYear	SDSST11NovPrevYear	-0.667	Sig
MeanPrecip4AprSameYear	SDSST12DecPrevYear	-0.707	Sig
MeanPrecip4AprSameYear	SDSST1JanSameYear	-0.642	Sig
MeanPrecip4AprSameYear	SDSST8AugPrevYear	-0.7	Sig
MeanPrecip4AprSameYear	SDWindDir11NovPrevYear	-0.695	Sig
MeanPrecip4AprSameYear	SDWindSpeed10OctPrevYear	-0.718	Sig
MeanPrecip4AprSameYear	SDWindSpeed11NovPrevYear	0.711	Sig
MeanPrecip5MaySameYear	AnnualSettlementPrevYear	0.703	Sig
MeanPrecip5MaySameYear	MaxAirTemp12DecPrevYear	0.752	Sig
MeanPrecip5MaySameYear	MaxSST12DecPrevYear	0.719	Sig
MeanPrecip5MaySameYear	MaxWindSpeed12DecPrevYear	0.764	Sig
MeanPrecip5MaySameYear	MeanWindDir12DecPrevYear	-0.9	Sig
MeanPrecip5MaySameYear	MinAirTemp8AugPrevYear	0.664	Sig
MeanPrecip5MaySameYear	SDAirTemp6JunSameYear	0.84	Sig
MeanPrecip5MaySameYear	SDWindDir7JulPrevYear	-0.675	Sig
MeanPrecip6JunSameYear	MeanPrecip5MaySameYear	-0.687	Sig
MeanPrecip6JunSameYear	MinSST2FebSameYear	-0.641	Sig
MeanPrecip7JulPrevYear	MaxAirTemp11NovPrevYear	-0.672	Sig
MeanPrecip7JulPrevYear	MaxSST11NovPrevYear	-0.646	Sig
MeanPrecip7JulPrevYear	MinAirTemp11NovPrevYear	0.729	Sig
MeanPrecip7JulPrevYear	SDAirTemp11NovPrevYear	-0.692	Sig
MeanPrecip7JulPrevYear	SDAirTemp7JulPrevYear	0.674	Sig
MeanPrecip7JulSameYear	MaxSST9SepPrevYear	-0.665	Sig
MeanPrecip7JulSameYear	MaxWindSpeed12DecPrevYear	0.719	Sig
MeanPrecip7JulSameYear	MeanAirTemp10OctPrevYear	-0.664	Sig
MeanPrecip7JulSameYear	MeanSST10OctPrevYear	-0.738	Sig
MeanPrecip7JulSameYear	MinAirTemp7JulSameYear	-0.687	Sig
MeanPrecip7JulSameYear	SDAirTemp7JulSameYear	0.927	Sig
MeanPrecip7JulSameYear	SDSST10OctPrevYear	-0.737	Sig
MeanPrecip7JulSameYear	SDWindSpeed12DecPrevYear	0.786	Sig
MeanPrecip7JulSameYear	SDWindSpeed9SepPrevYear	0.732	Sig
MeanPrecip8AugPrevYear	MaxSST11NovPrevYear	-0.721	Sig
MeanPrecip8AugPrevYear	MeanAirTemp7JulPrevYear	-0.682	Sig
MeanPrecip8AugPrevYear	MeanAirTemp9SepPrevYear	-0.63	Sig
MeanPrecip8AugPrevYear	MeanSST10OctPrevYear	-0.666	Sig
MeanPrecip8AugPrevYear	MeanSST7JulPrevYear	-0.872	Sig
MeanPrecip8AugPrevYear	MeanSST8AugPrevYear	-0.683	Sig
MeanPrecip8AugPrevYear	MeanSST9SepPrevYear	-0.685	Sig
MeanPrecip8AugPrevYear	MinAirTemp7JulPrevYear	-0.63	Sig
MeanPrecip8AugPrevYear	MinAirTemp9SepPrevYear	-0.835	Sig
MeanPrecip8AugPrevYear	MinSST7JulPrevYear	-0.784	Sig
MeanPrecip8AugPrevYear	MinSST8AugPrevYear	-0.816	Sig
MeanPrecip8AugPrevYear	SDSST10OctPrevYear	-0.665	Sig
MeanPrecip8AugPrevYear	SDSST7JulPrevYear	-0.872	Sig
MeanPrecip8AugPrevYear	SDSST8AugPrevYear	-0.683	Sig
MeanPrecip8AugPrevYear	SDSST9SepPrevYear	-0.686	Sig
MeanPrecip8AugSameYear	MaxPrecip10OctPrevYear	-0.883	Sig
MeanPrecip8AugSameYear	MaxSST7JulPrevYear	-0.757	Sig
MeanPrecip8AugSameYear	MaxSST7JulSameYear	-0.64	Sig
MeanPrecip8AugSameYear	MaxSST8AugPrevYear	-0.784	Sig
MeanPrecip8AugSameYear	MaxSST9SepPrevYear	-0.659	Sig
MeanPrecip8AugSameYear	MaxWindSpeed11NovPrevYear	0.873	Sig
MeanPrecip8AugSameYear	MaxWindSpeed9SepPrevYear	0.86	Sig
MeanPrecip8AugSameYear	MeanAirTemp7JulSameYear	-0.703	Sig
MeanPrecip8AugSameYear	MeanAirTemp9SepSameYear	-0.656	Sig
MeanPrecip8AugSameYear	MeanPrecip10OctPrevYear	-0.701	Sig
MeanPrecip8AugSameYear	MeanSST10OctPrevYear	-0.679	Sig
MeanPrecip8AugSameYear	MeanSST11NovPrevYear	-0.639	Sig
MeanPrecip8AugSameYear	MeanSST7JulSameYear	-0.775	Sig
MeanPrecip8AugSameYear	MeanSST8AugPrevYear	-0.682	Sig
MeanPrecip8AugSameYear	MeanWindSpeed11NovPrevYear	0.668	Sig
MeanPrecip8AugSameYear	MinAirTemp1JanSameYear	-0.761	Sig
MeanPrecip8AugSameYear	MinAirTemp2FebSameYear	0.704	Sig
MeanPrecip8AugSameYear	MinAirTemp5MaySameYear	0.724	Sig
MeanPrecip8AugSameYear	MinAirTemp7JulSameYear	-0.662	Sig
MeanPrecip8AugSameYear	MinAirTemp9SepSameYear	-0.837	Sig
MeanPrecip8AugSameYear	MinSST10OctPrevYear	0.744	Sig
MeanPrecip8AugSameYear	MinSST6JunSameYear	-0.673	Sig
MeanPrecip8AugSameYear	MinSST7JulSameYear	-0.759	Sig
MeanPrecip8AugSameYear	NAOI10OctPrevYear	0.641	Sig
MeanPrecip8AugSameYear	NAOI9SepPrevYear	-0.654	Sig
MeanPrecip8AugSameYear	SDAirTemp5MaySameYear	-0.668	Sig
MeanPrecip8AugSameYear	SDAirTemp9SepPrevYear	0.664	Sig
MeanPrecip8AugSameYear	SDPrecip10OctPrevYear	-0.8	Sig
MeanPrecip8AugSameYear	SDSST10OctPrevYear	-0.68	Sig
MeanPrecip8AugSameYear	SDSST11NovPrevYear	-0.638	Sig
MeanPrecip8AugSameYear	SDSST7JulSameYear	-0.774	Sig
MeanPrecip8AugSameYear	SDSST8AugPrevYear	-0.683	Sig
MeanPrecip8AugSameYear	SDWindDir9SepPrevYear	0.663	Sig
MeanPrecip8AugSameYear	SDWindSpeed11NovPrevYear	0.884	Sig
MeanPrecip8AugSameYear	SDWindSpeed12DecPrevYear	0.664	Sig
MeanPrecip8AugSameYear	SDWindSpeed9SepPrevYear	0.793	Sig
MeanPrecip9SepPrevYear	MaxAirTemp11NovPrevYear	0.829	Sig
MeanPrecip9SepPrevYear	MaxSST11NovPrevYear	0.667	Sig
MeanPrecip9SepPrevYear	MeanPrecip7JulPrevYear	-0.748	Sig
MeanPrecip9SepPrevYear	MeanSST7JulPrevYear	0.779	Sig
MeanPrecip9SepPrevYear	MinAirTemp11NovPrevYear	-0.643	Sig
MeanPrecip9SepPrevYear	MinAirTemp9SepPrevYear	0.64	Sig
MeanPrecip9SepPrevYear	SDAirTemp7JulPrevYear	-0.644	Sig
MeanPrecip9SepPrevYear	SDSST7JulPrevYear	0.78	Sig
MeanPrecip9SepSameYear	MaxSST6JunSameYear	0.738	Sig
MeanPrecip9SepSameYear	MeanAirTemp7JulPrevYear	-0.636	Sig
MeanPrecip9SepSameYear	MeanSST5MaySameYear	0.733	Sig
MeanPrecip9SepSameYear	MeanSST6JunSameYear	0.666	Sig
MeanPrecip9SepSameYear	MeanSST7JulSameYear	0.825	Sig
MeanPrecip9SepSameYear	MinAirTemp1JanSameYear	0.641	Sig
MeanPrecip9SepSameYear	MinAirTemp9SepSameYear	0.651	Sig
MeanPrecip9SepSameYear	SDAirTemp10OctPrevYear	0.68	Sig
MeanPrecip9SepSameYear	SDSST5MaySameYear	0.734	Sig
MeanPrecip9SepSameYear	SDSST6JunSameYear	0.667	Sig
MeanPrecip9SepSameYear	SDSST7JulSameYear	0.826	Sig
MeanSST10OctPrevYear	MeanAirTemp10OctPrevYear	0.672	Sig
MeanSST10OctPrevYear	MeanSST9SepPrevYear	0.833	Sig
MeanSST11NovPrevYear	MeanAirTemp8AugPrevYear	0.884	Sig
MeanSST11NovPrevYear	MeanAirTemp9SepPrevYear	0.713	Sig
MeanSST11NovPrevYear	MeanSST10OctPrevYear	0.713	Sig
MeanSST11NovPrevYear	MeanSST8AugPrevYear	0.784	Sig
MeanSST11NovPrevYear	MeanSST9SepPrevYear	0.843	Sig
MeanSST11NovPrevYear	MinAirTemp8AugPrevYear	0.755	Sig
MeanSST11NovPrevYear	SDAirTemp7JulPrevYear	-0.673	Sig
MeanSST12DecPrevYear	MeanAirTemp12DecPrevYear	0.84	Sig
MeanSST12DecPrevYear	MeanAirTemp8AugPrevYear	0.765	Sig
MeanSST12DecPrevYear	MeanSST11NovPrevYear	0.809	Sig
MeanSST12DecPrevYear	MinAirTemp8AugPrevYear	0.672	Sig
MeanSST12DecPrevYear	SDAirTemp10OctPrevYear	0.758	Sig
MeanSST1JanSameYear	AnnualSettlementPrevYear	0.805	Sig
MeanSST1JanSameYear	MaxAirTemp3MarSameYear	0.633	Sig
MeanSST1JanSameYear	MaxPrecip10OctPrevYear	0.732	Sig
MeanSST1JanSameYear	MaxSST12DecPrevYear	0.763	Sig
MeanSST1JanSameYear	MaxWindSpeed10OctPrevYear	0.811	Sig
MeanSST1JanSameYear	MaxWindSpeed11NovPrevYear	-0.659	Sig
MeanSST1JanSameYear	MeanAirTemp12DecPrevYear	0.862	Sig
MeanSST1JanSameYear	MeanAirTemp3MarSameYear	0.733	Sig
MeanSST1JanSameYear	MeanAirTemp5MaySameYear	0.902	Sig
MeanSST1JanSameYear	MeanAirTemp8AugPrevYear	0.65	Sig
MeanSST1JanSameYear	MeanSST11NovPrevYear	0.71	Sig
MeanSST1JanSameYear	MeanSST12DecPrevYear	0.962	Sig
MeanSST1JanSameYear	MeanWindDir7JulPrevYear	0.746	Sig
MeanSST1JanSameYear	MeanWindSpeed10OctPrevYear	0.699	Sig
MeanSST1JanSameYear	MinAirTemp10OctPrevYear	0.639	Sig
MeanSST1JanSameYear	MinAirTemp1JanSameYear	0.678	Sig
MeanSST1JanSameYear	MinAirTemp3MarSameYear	0.69	Sig
MeanSST1JanSameYear	MinAirTemp8AugSameYear	0.65	Sig
MeanSST1JanSameYear	MinAirTemp9SepSameYear	0.781	Sig
MeanSST1JanSameYear	NAOI8AugPrevYear	-0.884	Sig
MeanSST1JanSameYear	SDAirTemp10OctPrevYear	0.87	Sig
MeanSST1JanSameYear	SDPrecip10OctPrevYear	0.641	Sig
MeanSST1JanSameYear	SDSST11NovPrevYear	0.709	Sig
MeanSST1JanSameYear	SDSST12DecPrevYear	0.962	Sig
MeanSST1JanSameYear	SDWindSpeed10OctPrevYear	0.858	Sig
MeanSST2FebSameYear	AnnualSettlementPrevYear	0.664	Sig
MeanSST2FebSameYear	MaxAirTemp3MarSameYear	0.833	Sig
MeanSST2FebSameYear	MaxPrecip12DecPrevYear	-0.785	Sig
MeanSST2FebSameYear	MaxSST12DecPrevYear	0.704	Sig
MeanSST2FebSameYear	MaxWindSpeed10OctPrevYear	0.808	Sig
MeanSST2FebSameYear	MeanAirTemp11NovPrevYear	0.659	Sig
MeanSST2FebSameYear	MeanAirTemp2FebSameYear	0.635	Sig
MeanSST2FebSameYear	MeanAirTemp3MarSameYear	0.862	Sig
MeanSST2FebSameYear	MeanAirTemp5MaySameYear	0.848	Sig
MeanSST2FebSameYear	MeanSST12DecPrevYear	0.773	Sig
MeanSST2FebSameYear	MeanSST1JanSameYear	0.78	Sig
MeanSST2FebSameYear	MeanWindSpeed10OctPrevYear	0.665	Sig
MeanSST2FebSameYear	MinAirTemp3MarSameYear	0.808	Sig
MeanSST2FebSameYear	MinAirTemp8AugPrevYear	0.728	Sig
MeanSST2FebSameYear	MinAirTemp9SepSameYear	0.662	Sig
MeanSST2FebSameYear	NAOI8AugPrevYear	-0.681	Sig
MeanSST2FebSameYear	SDAirTemp10OctPrevYear	0.831	Sig
MeanSST2FebSameYear	SDPrecip12DecPrevYear	-0.633	Sig
MeanSST2FebSameYear	SDSST12DecPrevYear	0.773	Sig
MeanSST2FebSameYear	SDWindSpeed10OctPrevYear	0.833	Sig
MeanSST3MarSameYear	MaxAirTemp3MarSameYear	0.92	Sig
MeanSST3MarSameYear	MaxPrecip12DecPrevYear	-0.834	Sig
MeanSST3MarSameYear	MaxWindSpeed10OctPrevYear	0.714	Sig
MeanSST3MarSameYear	MeanAirTemp11NovPrevYear	0.67	Sig
MeanSST3MarSameYear	MeanAirTemp2FebSameYear	0.643	Sig
MeanSST3MarSameYear	MeanAirTemp3MarSameYear	0.853	Sig
MeanSST3MarSameYear	MeanAirTemp4AprSameYear	0.711	Sig
MeanSST3MarSameYear	MeanAirTemp5MaySameYear	0.733	Sig
MeanSST3MarSameYear	MeanAirTemp7JulPrevYear	-0.739	Sig
MeanSST3MarSameYear	MeanSST1JanSameYear	0.661	Sig
MeanSST3MarSameYear	MeanSST2FebSameYear	0.934	Sig
MeanSST3MarSameYear	MeanWindDir10OctPrevYear	0.718	Sig
MeanSST3MarSameYear	MeanWindSpeed10OctPrevYear	0.705	Sig
MeanSST3MarSameYear	MinAirTemp3MarSameYear	0.768	Sig
MeanSST3MarSameYear	MinAirTemp9SepSameYear	0.682	Sig
MeanSST3MarSameYear	MinSST7JulPrevYear	-0.698	Sig
MeanSST3MarSameYear	NAOI8AugPrevYear	-0.651	Sig
MeanSST3MarSameYear	SDAirTemp10OctPrevYear	0.741	Sig
MeanSST3MarSameYear	SDPrecip12DecPrevYear	-0.694	Sig
MeanSST3MarSameYear	SDWindSpeed10OctPrevYear	0.765	Sig
MeanSST4AprSameYear	MaxAirTemp3MarSameYear	0.908	Sig
MeanSST4AprSameYear	MaxPrecip12DecPrevYear	-0.804	Sig
MeanSST4AprSameYear	MaxWindSpeed10OctPrevYear	0.655	Sig
MeanSST4AprSameYear	MeanAirTemp11NovPrevYear	0.65	Sig
MeanSST4AprSameYear	MeanAirTemp3MarSameYear	0.851	Sig
MeanSST4AprSameYear	MeanAirTemp4AprSameYear	0.743	Sig
MeanSST4AprSameYear	MeanAirTemp5MaySameYear	0.669	Sig
MeanSST4AprSameYear	MeanAirTemp7JulPrevYear	-0.766	Sig
MeanSST4AprSameYear	MeanSST2FebSameYear	0.872	Sig
MeanSST4AprSameYear	MeanSST3MarSameYear	0.977	Sig
MeanSST4AprSameYear	MeanWindDir10OctPrevYear	0.692	Sig
MeanSST4AprSameYear	MeanWindSpeed10OctPrevYear	0.742	Sig
MeanSST4AprSameYear	MinAirTemp3MarSameYear	0.784	Sig
MeanSST4AprSameYear	MinAirTemp9SepSameYear	0.704	Sig
MeanSST4AprSameYear	MinSST7JulPrevYear	-0.783	Sig
MeanSST4AprSameYear	NAOI8AugPrevYear	-0.635	Sig
MeanSST4AprSameYear	SDAirTemp10OctPrevYear	0.648	Sig
MeanSST4AprSameYear	SDPrecip12DecPrevYear	-0.683	Sig
MeanSST4AprSameYear	SDWindSpeed10OctPrevYear	0.737	Sig
MeanSST5MaySameYear	MaxAirTemp3MarSameYear	0.889	Sig
MeanSST5MaySameYear	MaxPrecip12DecPrevYear	-0.748	Sig
MeanSST5MaySameYear	MaxSST12DecPrevYear	0.662	Sig
MeanSST5MaySameYear	MaxWindSpeed10OctPrevYear	0.678	Sig
MeanSST5MaySameYear	MeanAirTemp3MarSameYear	0.868	Sig
MeanSST5MaySameYear	MeanAirTemp5MaySameYear	0.693	Sig
MeanSST5MaySameYear	MeanAirTemp7JulPrevYear	-0.726	Sig
MeanSST5MaySameYear	MeanSST12DecPrevYear	0.667	Sig
MeanSST5MaySameYear	MeanSST1JanSameYear	0.732	Sig
MeanSST5MaySameYear	MeanSST2FebSameYear	0.881	Sig
MeanSST5MaySameYear	MeanSST3MarSameYear	0.932	Sig
MeanSST5MaySameYear	MeanSST4AprSameYear	0.926	Sig
MeanSST5MaySameYear	MeanWindDir8AugPrevYear	-0.71	Sig
MeanSST5MaySameYear	MeanWindSpeed10OctPrevYear	0.654	Sig
MeanSST5MaySameYear	MinAirTemp3MarSameYear	0.835	Sig
MeanSST5MaySameYear	MinAirTemp9SepSameYear	0.773	Sig
MeanSST5MaySameYear	MinSST7JulPrevYear	-0.711	Sig
MeanSST5MaySameYear	NAOI8AugPrevYear	-0.778	Sig
MeanSST5MaySameYear	NAOI9SepPrevYear	0.686	Sig
MeanSST5MaySameYear	SDAirTemp10OctPrevYear	0.775	Sig
MeanSST5MaySameYear	SDSST12DecPrevYear	0.667	Sig
MeanSST5MaySameYear	SDWindSpeed10OctPrevYear	0.748	Sig
MeanSST6JunSameYear	MaxAirTemp3MarSameYear	0.908	Sig
MeanSST6JunSameYear	MaxWindSpeed10OctPrevYear	0.665	Sig
MeanSST6JunSameYear	MeanAirTemp3MarSameYear	0.789	Sig
MeanSST6JunSameYear	MeanAirTemp5MaySameYear	0.744	Sig
MeanSST6JunSameYear	MeanSST12DecPrevYear	0.659	Sig
MeanSST6JunSameYear	MeanSST1JanSameYear	0.699	Sig
MeanSST6JunSameYear	MeanSST2FebSameYear	0.843	Sig
MeanSST6JunSameYear	MeanSST3MarSameYear	0.857	Sig
MeanSST6JunSameYear	MeanSST4AprSameYear	0.861	Sig
MeanSST6JunSameYear	MeanSST5MaySameYear	0.939	Sig
MeanSST6JunSameYear	MeanWindDir8AugPrevYear	-0.689	Sig
MeanSST6JunSameYear	MeanWindSpeed10OctPrevYear	0.639	Sig
MeanSST6JunSameYear	MinAirTemp3MarSameYear	0.761	Sig
MeanSST6JunSameYear	MinAirTemp9SepSameYear	0.715	Sig
MeanSST6JunSameYear	NAOI8AugPrevYear	-0.663	Sig
MeanSST6JunSameYear	NAOI9SepPrevYear	0.688	Sig
MeanSST6JunSameYear	SDAirTemp10OctPrevYear	0.702	Sig
MeanSST6JunSameYear	SDAirTemp9SepSameYear	-0.658	Sig
MeanSST6JunSameYear	SDSST12DecPrevYear	0.659	Sig
MeanSST6JunSameYear	SDWindSpeed10OctPrevYear	0.72	Sig
MeanSST7JulPrevYear	MaxAirTemp11NovPrevYear	0.637	Sig
MeanSST7JulPrevYear	MeanAirTemp7JulPrevYear	0.686	Sig
MeanSST7JulPrevYear	MinAirTemp9SepPrevYear	0.727	Sig
MeanSST7JulPrevYear	SDAirTemp7JulPrevYear	-0.682	Sig
MeanSST7JulSameYear	MaxPrecip10OctPrevYear	0.668	Sig
MeanSST7JulSameYear	MaxSST7JulPrevYear	0.657	Sig
MeanSST7JulSameYear	MaxWindSpeed11NovPrevYear	-0.639	Sig
MeanSST7JulSameYear	MeanAirTemp3MarSameYear	0.761	Sig
MeanSST7JulSameYear	MeanSST4AprSameYear	0.636	Sig
MeanSST7JulSameYear	MeanSST5MaySameYear	0.761	Sig
MeanSST7JulSameYear	MeanSST6JunSameYear	0.78	Sig
MeanSST7JulSameYear	MeanWindDir7JulPrevYear	0.652	Sig
MeanSST7JulSameYear	MinAirTemp3MarSameYear	0.682	Sig
MeanSST7JulSameYear	MinAirTemp9SepSameYear	0.884	Sig
MeanSST7JulSameYear	MinSST10OctPrevYear	-0.811	Sig
MeanSST7JulSameYear	NAOI9SepPrevYear	0.856	Sig
MeanSST7JulSameYear	SDAirTemp9SepPrevYear	-0.677	Sig
MeanSST7JulSameYear	SDWindSpeed11NovPrevYear	-0.654	Sig
MeanSST8AugPrevYear	MaxAirTemp8AugPrevYear	0.887	Sig
MeanSST8AugPrevYear	MeanAirTemp8AugPrevYear	0.914	Sig
MeanSST8AugPrevYear	MeanSST7JulPrevYear	0.634	Sig
MeanSST8AugPrevYear	MinAirTemp9SepPrevYear	0.643	Sig
MeanSST8AugPrevYear	SDAirTemp12DecPrevYear	-0.655	Sig
MeanSST8AugPrevYear	SDAirTemp9SepPrevYear	-0.785	Sig
MeanSST8AugSameYear	MaxAirTemp3MarSameYear	0.633	Sig
MeanSST8AugSameYear	MaxAirTemp8AugSameYear	0.884	Sig
MeanSST8AugSameYear	MeanAirTemp8AugSameYear	0.835	Sig
MeanSST8AugSameYear	MeanPrecip10OctPrevYear	0.634	Sig
MeanSST8AugSameYear	MeanWindSpeed9SepPrevYear	-0.819	Sig
MeanSST8AugSameYear	SDAirTemp9SepSameYear	-0.751	Sig
MeanSST9SepPrevYear	MaxAirTemp10OctPrevYear	0.656	Sig
MeanSST9SepPrevYear	MaxAirTemp8AugPrevYear	0.641	Sig
MeanSST9SepPrevYear	MeanAirTemp8AugPrevYear	0.817	Sig
MeanSST9SepPrevYear	MeanAirTemp9SepPrevYear	0.8	Sig
MeanSST9SepPrevYear	MeanSST8AugPrevYear	0.807	Sig
MeanSST9SepPrevYear	SDAirTemp12DecPrevYear	-0.677	Sig
MeanSST9SepSameYear	MaxPrecip10OctPrevYear	0.736	Sig
MeanSST9SepSameYear	MaxSST10OctPrevYear	0.709	Sig
MeanSST9SepSameYear	MaxSST8AugPrevYear	0.688	Sig
MeanSST9SepSameYear	MaxSST9SepPrevYear	0.708	Sig
MeanSST9SepSameYear	MaxWindSpeed7JulPrevYear	0.737	Sig
MeanSST9SepSameYear	MaxWindSpeed9SepPrevYear	-0.708	Sig
MeanSST9SepSameYear	MeanAirTemp6JunSameYear	-0.837	Sig
MeanSST9SepSameYear	MeanAirTemp8AugSameYear	0.663	Sig
MeanSST9SepSameYear	MeanAirTemp9SepSameYear	0.791	Sig
MeanSST9SepSameYear	MeanPrecip10OctPrevYear	0.87	Sig
MeanSST9SepSameYear	MeanWindSpeed9SepPrevYear	-0.786	Sig
MeanSST9SepSameYear	MinAirTemp1JanSameYear	0.651	Sig
MeanSST9SepSameYear	MinAirTemp4AprSameYear	-0.741	Sig
MeanSST9SepSameYear	MinSST8AugPrevYear	0.632	Sig
MeanSST9SepSameYear	MinSST9SepPrevYear	0.631	Sig
MeanSST9SepSameYear	SDPrecip10OctPrevYear	0.848	Sig
MeanSST9SepSameYear	SDWindSpeed9SepPrevYear	-0.725	Sig
MeanWindDir10OctPrevYear	MaxPrecip11NovPrevYear	0.766	Sig
MeanWindDir10OctPrevYear	MaxPrecip7JulPrevYear	0.718	Sig
MeanWindDir10OctPrevYear	MaxPrecip9SepPrevYear	-0.645	Sig
MeanWindDir10OctPrevYear	MaxSST11NovPrevYear	-0.67	Sig
MeanWindDir10OctPrevYear	MeanAirTemp7JulPrevYear	-0.646	Sig
MeanWindDir10OctPrevYear	MeanPrecip7JulPrevYear	0.7	Sig
MeanWindDir10OctPrevYear	MeanPrecip9SepPrevYear	-0.691	Sig
MeanWindDir10OctPrevYear	SDPrecip11NovPrevYear	0.654	Sig
MeanWindDir10OctPrevYear	SDPrecip7JulPrevYear	0.76	Sig
MeanWindDir10OctPrevYear	SDPrecip9SepPrevYear	-0.671	Sig
MeanWindDir11NovPrevYear	MinSST7JulPrevYear	0.706	Sig
MeanWindDir11NovPrevYear	SDAirTemp8AugPrevYear	-0.63	Sig
MeanWindDir12DecPrevYear	MaxAirTemp12DecPrevYear	-0.676	Sig
MeanWindDir12DecPrevYear	MinAirTemp12DecPrevYear	-0.725	Sig
MeanWindDir12DecPrevYear	MinAirTemp8AugPrevYear	-0.66	Sig
MeanWindDir1JanSameYear	AnnualSettlementPrevYear	0.769	Sig
MeanWindDir1JanSameYear	MaxAirTemp6JunSameYear	0.821	Sig
MeanWindDir1JanSameYear	MaxAirTemp8AugPrevYear	0.921	Sig
MeanWindDir1JanSameYear	MaxPrecip4AprSameYear	-0.734	Sig
MeanWindDir1JanSameYear	MaxPrecip9SepSameYear	0.687	Sig
MeanWindDir1JanSameYear	MaxWindSpeed11NovPrevYear	-0.736	Sig
MeanWindDir1JanSameYear	MeanAirTemp3MarSameYear	0.687	Sig
MeanWindDir1JanSameYear	MeanAirTemp8AugPrevYear	0.735	Sig
MeanWindDir1JanSameYear	MeanPrecip3MarSameYear	-0.674	Sig
MeanWindDir1JanSameYear	MeanPrecip4AprSameYear	-0.792	Sig
MeanWindDir1JanSameYear	MeanSST8AugPrevYear	0.862	Sig
MeanWindDir1JanSameYear	MeanWindDir7JulPrevYear	0.719	Sig
MeanWindDir1JanSameYear	MeanWindSpeed11NovPrevYear	-0.678	Sig
MeanWindDir1JanSameYear	MinAirTemp2FebSameYear	-0.78	Sig
MeanWindDir1JanSameYear	MinAirTemp3MarSameYear	0.684	Sig
MeanWindDir1JanSameYear	MinAirTemp9SepSameYear	0.723	Sig
MeanWindDir1JanSameYear	MinSST10OctPrevYear	-0.75	Sig
MeanWindDir1JanSameYear	MinSST12DecPrevYear	0.794	Sig
MeanWindDir1JanSameYear	NAOI10OctPrevYear	-0.766	Sig
MeanWindDir1JanSameYear	NAOI12DecPrevYear	-0.748	Sig
MeanWindDir1JanSameYear	SDAirTemp12DecPrevYear	-0.792	Sig
MeanWindDir1JanSameYear	SDAirTemp3MarSameYear	-0.78	Sig
MeanWindDir1JanSameYear	SDAirTemp9SepPrevYear	-0.857	Sig
MeanWindDir1JanSameYear	SDPrecip4AprSameYear	-0.809	Sig
MeanWindDir1JanSameYear	SDSST8AugPrevYear	0.861	Sig
MeanWindDir1JanSameYear	SDWindDir11NovPrevYear	0.901	Sig
MeanWindDir1JanSameYear	SDWindDir7JulPrevYear	-0.694	Sig
MeanWindDir1JanSameYear	SDWindSpeed11NovPrevYear	-0.66	Sig
MeanWindDir2FebSameYear	MaxAirTemp6JunSameYear	-0.731	Sig
MeanWindDir2FebSameYear	MaxAirTemp8AugPrevYear	-0.768	Sig
MeanWindDir2FebSameYear	MeanPrecip4AprSameYear	0.653	Sig
MeanWindDir2FebSameYear	MeanSST8AugSameYear	0.642	Sig
MeanWindDir2FebSameYear	MeanWindDir1JanSameYear	-0.711	Sig
MeanWindDir2FebSameYear	MinSST11NovPrevYear	-0.784	Sig
MeanWindDir2FebSameYear	MinSST12DecPrevYear	-0.671	Sig
MeanWindDir2FebSameYear	SDAirTemp12DecPrevYear	0.731	Sig
MeanWindDir2FebSameYear	SDAirTemp3MarSameYear	0.695	Sig
MeanWindDir2FebSameYear	SDAirTemp9SepSameYear	-0.756	Sig
MeanWindDir2FebSameYear	SDSST8AugSameYear	0.64	Sig
MeanWindDir2FebSameYear	SDWindDir11NovPrevYear	-0.7	Sig
MeanWindDir3MarSameYear	MaxAirTemp9SepPrevYear	0.64	Sig
MeanWindDir3MarSameYear	MeanAirTemp4AprSameYear	-0.76	Sig
MeanWindDir3MarSameYear	MeanAirTemp6JunSameYear	-0.636	Sig
MeanWindDir3MarSameYear	MinAirTemp4AprSameYear	-0.796	Sig
MeanWindDir3MarSameYear	SDPrecip12DecPrevYear	0.666	Sig
MeanWindDir4AprSameYear	MaxPrecip3MarSameYear	-0.7	Sig
MeanWindDir4AprSameYear	MaxWindSpeed11NovPrevYear	-0.654	Sig
MeanWindDir4AprSameYear	MeanAirTemp12DecPrevYear	0.8	Sig
MeanWindDir4AprSameYear	MeanPrecip2FebSameYear	-0.76	Sig
MeanWindDir4AprSameYear	MeanPrecip3MarSameYear	-0.642	Sig
MeanWindDir4AprSameYear	MeanSST12DecPrevYear	0.657	Sig
MeanWindDir4AprSameYear	MeanWindSpeed10OctPrevYear	0.653	Sig
MeanWindDir4AprSameYear	MinAirTemp12DecPrevYear	0.663	Sig
MeanWindDir4AprSameYear	MinAirTemp9SepSameYear	0.68	Sig
MeanWindDir4AprSameYear	MinSST6JunSameYear	0.742	Sig
MeanWindDir4AprSameYear	SDPrecip2FebSameYear	-0.649	Sig
MeanWindDir4AprSameYear	SDPrecip3MarSameYear	-0.727	Sig
MeanWindDir4AprSameYear	SDSST12DecPrevYear	0.658	Sig
MeanWindDir4AprSameYear	SDWindDir9SepPrevYear	-0.766	Sig
MeanWindDir5MaySameYear	MaxAirTemp6JunSameYear	-0.759	Sig
MeanWindDir5MaySameYear	MeanAirTemp2FebSameYear	-0.706	Sig
MeanWindDir5MaySameYear	MeanAirTemp8AugPrevYear	-0.725	Sig
MeanWindDir5MaySameYear	MeanAirTemp9SepPrevYear	-0.681	Sig
MeanWindDir5MaySameYear	MeanPrecip11NovPrevYear	0.678	Sig
MeanWindDir5MaySameYear	MeanSST11NovPrevYear	-0.694	Sig
MeanWindDir5MaySameYear	MeanSST2FebSameYear	-0.636	Sig
MeanWindDir5MaySameYear	MeanWindSpeed11NovPrevYear	0.666	Sig
MeanWindDir5MaySameYear	MinAirTemp8AugPrevYear	-0.847	Sig
MeanWindDir5MaySameYear	SDPrecip12DecPrevYear	0.64	Sig
MeanWindDir5MaySameYear	SDSST11NovPrevYear	-0.695	Sig
MeanWindDir5MaySameYear	SDSST2FebSameYear	-0.633	Sig
MeanWindDir6JunSameYear	MaxAirTemp12DecPrevYear	-0.7	Sig
MeanWindDir6JunSameYear	MaxAirTemp2FebSameYear	0.649	Sig
MeanWindDir6JunSameYear	MaxAirTemp5MaySameYear	-0.645	Sig
MeanWindDir6JunSameYear	MeanAirTemp12DecPrevYear	-0.669	Sig
MeanWindDir6JunSameYear	MeanAirTemp1JanSameYear	0.655	Sig
MeanWindDir6JunSameYear	MeanPrecip12DecPrevYear	-0.638	Sig
MeanWindDir6JunSameYear	MeanWindSpeed7JulPrevYear	0.638	Sig
MeanWindDir6JunSameYear	MinAirTemp12DecPrevYear	-0.663	Sig
MeanWindDir6JunSameYear	MinSST11NovPrevYear	0.739	Sig
MeanWindDir6JunSameYear	SDAirTemp7JulPrevYear	0.659	Sig
MeanWindDir7JulPrevYear	MaxPrecip10OctPrevYear	0.71	Sig
MeanWindDir7JulPrevYear	MaxSST12DecPrevYear	0.724	Sig
MeanWindDir7JulPrevYear	MaxSST7JulPrevYear	0.644	Sig
MeanWindDir7JulPrevYear	MeanAirTemp10OctPrevYear	0.764	Sig
MeanWindDir7JulPrevYear	MeanSST11NovPrevYear	0.762	Sig
MeanWindDir7JulPrevYear	MeanSST12DecPrevYear	0.712	Sig
MeanWindDir7JulPrevYear	MeanSST9SepPrevYear	0.637	Sig
MeanWindDir7JulPrevYear	MinAirTemp10OctPrevYear	0.681	Sig
MeanWindDir7JulPrevYear	MinSST10OctPrevYear	-0.652	Sig
MeanWindDir7JulPrevYear	SDAirTemp10OctPrevYear	0.708	Sig
MeanWindDir7JulPrevYear	SDAirTemp12DecPrevYear	-0.742	Sig
MeanWindDir7JulPrevYear	SDSST11NovPrevYear	0.761	Sig
MeanWindDir7JulPrevYear	SDSST12DecPrevYear	0.713	Sig
MeanWindDir7JulPrevYear	SDSST9SepPrevYear	0.637	Sig
MeanWindDir7JulSameYear	MaxAirTemp11NovPrevYear	-0.649	Sig
MeanWindDir7JulSameYear	MaxPrecip7JulPrevYear	0.774	Sig
MeanWindDir7JulSameYear	MeanWindDir10OctPrevYear	0.72	Sig
MeanWindDir7JulSameYear	SDAirTemp3MarSameYear	0.667	Sig
MeanWindDir7JulSameYear	SDPrecip7JulPrevYear	0.738	Sig
MeanWindDir7JulSameYear	SDWindDir7JulPrevYear	0.762	Sig
MeanWindDir8AugPrevYear	MaxAirTemp12DecPrevYear	-0.815	Sig
MeanWindDir8AugPrevYear	MaxSST12DecPrevYear	-0.701	Sig
MeanWindDir8AugPrevYear	MeanAirTemp11NovPrevYear	-0.644	Sig
MeanWindDir8AugPrevYear	MeanAirTemp12DecPrevYear	-0.743	Sig
MeanWindDir8AugPrevYear	MinAirTemp12DecPrevYear	-0.63	Sig
MeanWindDir8AugSameYear	MaxAirTemp6JunSameYear	0.817	Sig
MeanWindDir8AugSameYear	MaxAirTemp8AugPrevYear	0.753	Sig
MeanWindDir8AugSameYear	MaxPrecip1JanSameYear	-0.658	Sig
MeanWindDir8AugSameYear	MaxSST7JulPrevYear	0.649	Sig
MeanWindDir8AugSameYear	MaxWindSpeed11NovPrevYear	-0.757	Sig
MeanWindDir8AugSameYear	MeanAirTemp3MarSameYear	0.684	Sig
MeanWindDir8AugSameYear	MeanAirTemp8AugPrevYear	0.837	Sig
MeanWindDir8AugSameYear	MeanPrecip11NovPrevYear	-0.826	Sig
MeanWindDir8AugSameYear	MeanPrecip1JanSameYear	-0.801	Sig
MeanWindDir8AugSameYear	MeanPrecip9SepPrevYear	0.632	Sig
MeanWindDir8AugSameYear	MeanSST11NovPrevYear	0.687	Sig
MeanWindDir8AugSameYear	MeanSST7JulPrevYear	0.658	Sig
MeanWindDir8AugSameYear	MeanSST8AugPrevYear	0.789	Sig
MeanWindDir8AugSameYear	MeanWindDir1JanSameYear	0.65	Sig
MeanWindDir8AugSameYear	MeanWindDir5MaySameYear	-0.773	Sig
MeanWindDir8AugSameYear	MeanWindSpeed11NovPrevYear	-0.882	Sig
MeanWindDir8AugSameYear	MinAirTemp3MarSameYear	0.642	Sig
MeanWindDir8AugSameYear	MinAirTemp6JunSameYear	0.64	Sig
MeanWindDir8AugSameYear	MinAirTemp8AugPrevYear	0.702	Sig
MeanWindDir8AugSameYear	MinAirTemp9SepPrevYear	0.68	Sig
MeanWindDir8AugSameYear	MinSST10OctPrevYear	-0.795	Sig
MeanWindDir8AugSameYear	MinSST12DecPrevYear	0.64	Sig
MeanWindDir8AugSameYear	MinSST6JunSameYear	0.716	Sig
MeanWindDir8AugSameYear	SDAirTemp9SepPrevYear	-0.773	Sig
MeanWindDir8AugSameYear	SDPrecip11NovPrevYear	-0.68	Sig
MeanWindDir8AugSameYear	SDPrecip1JanSameYear	-0.739	Sig
MeanWindDir8AugSameYear	SDSST11NovPrevYear	0.687	Sig
MeanWindDir8AugSameYear	SDSST7JulPrevYear	0.658	Sig
MeanWindDir8AugSameYear	SDSST8AugPrevYear	0.789	Sig
MeanWindDir8AugSameYear	SDWindSpeed11NovPrevYear	-0.799	Sig
MeanWindDir9SepPrevYear	MeanAirTemp10OctPrevYear	-0.75	Sig
MeanWindDir9SepSameYear	MaxAirTemp12DecPrevYear	0.836	Sig
MeanWindDir9SepSameYear	MaxAirTemp9SepSameYear	-0.697	Sig
MeanWindDir9SepSameYear	MaxPrecip8AugSameYear	0.681	Sig
MeanWindDir9SepSameYear	MaxWindSpeed12DecPrevYear	0.856	Sig
MeanWindDir9SepSameYear	MeanAirTemp1JanSameYear	-0.848	Sig
MeanWindDir9SepSameYear	MeanAirTemp7JulSameYear	-0.642	Sig
MeanWindDir9SepSameYear	MeanPrecip5MaySameYear	0.653	Sig
MeanWindDir9SepSameYear	MeanWindDir8AugPrevYear	-0.709	Sig
MeanWindDir9SepSameYear	MinAirTemp11NovPrevYear	-0.708	Sig
MeanWindDir9SepSameYear	MinAirTemp6JunSameYear	-0.824	Sig
MeanWindDir9SepSameYear	MinAirTemp7JulSameYear	-0.811	Sig
MeanWindDir9SepSameYear	SDAirTemp2FebSameYear	-0.692	Sig
MeanWindDir9SepSameYear	SDAirTemp6JunSameYear	0.82	Sig
MeanWindDir9SepSameYear	SDAirTemp7JulSameYear	0.663	Sig
MeanWindDir9SepSameYear	SDAirTemp8AugSameYear	0.631	Sig
MeanWindDir9SepSameYear	SDWindDir12DecPrevYear	-0.693	Sig
MeanWindDir9SepSameYear	SDWindDir8AugPrevYear	0.9	Sig
MeanWindSpeed10OctPrevYear	MaxAirTemp11NovPrevYear	-0.694	Sig
MeanWindSpeed10OctPrevYear	MaxSST12DecPrevYear	0.635	Sig
MeanWindSpeed10OctPrevYear	MeanAirTemp11NovPrevYear	0.895	Sig
MeanWindSpeed10OctPrevYear	MeanAirTemp12DecPrevYear	0.654	Sig
MeanWindSpeed10OctPrevYear	MeanSST12DecPrevYear	0.716	Sig
MeanWindSpeed10OctPrevYear	MeanWindDir8AugPrevYear	-0.739	Sig
MeanWindSpeed10OctPrevYear	SDSST12DecPrevYear	0.715	Sig
MeanWindSpeed11NovPrevYear	MaxAirTemp8AugPrevYear	-0.747	Sig
MeanWindSpeed11NovPrevYear	MaxSST11NovPrevYear	-0.641	Sig
MeanWindSpeed11NovPrevYear	MaxSST7JulPrevYear	-0.658	Sig
MeanWindSpeed11NovPrevYear	MeanAirTemp8AugPrevYear	-0.904	Sig
MeanWindSpeed11NovPrevYear	MeanPrecip11NovPrevYear	0.797	Sig
MeanWindSpeed11NovPrevYear	MeanSST11NovPrevYear	-0.854	Sig
MeanWindSpeed11NovPrevYear	MeanSST12DecPrevYear	-0.709	Sig
MeanWindSpeed11NovPrevYear	MeanSST8AugPrevYear	-0.858	Sig
MeanWindSpeed11NovPrevYear	MeanSST9SepPrevYear	-0.653	Sig
MeanWindSpeed11NovPrevYear	MinAirTemp8AugPrevYear	-0.636	Sig
MeanWindSpeed11NovPrevYear	MinSST10OctPrevYear	0.731	Sig
MeanWindSpeed11NovPrevYear	MinSST12DecPrevYear	-0.785	Sig
MeanWindSpeed11NovPrevYear	SDAirTemp9SepPrevYear	0.646	Sig
MeanWindSpeed11NovPrevYear	SDPrecip11NovPrevYear	0.685	Sig
MeanWindSpeed11NovPrevYear	SDSST11NovPrevYear	-0.854	Sig
MeanWindSpeed11NovPrevYear	SDSST12DecPrevYear	-0.709	Sig
MeanWindSpeed11NovPrevYear	SDSST8AugPrevYear	-0.858	Sig
MeanWindSpeed11NovPrevYear	SDSST9SepPrevYear	-0.653	Sig
MeanWindSpeed11NovPrevYear	SDWindDir11NovPrevYear	-0.643	Sig
MeanWindSpeed12DecPrevYear	MaxSST11NovPrevYear	-0.735	Sig
MeanWindSpeed12DecPrevYear	MaxSST7JulPrevYear	-0.682	Sig
MeanWindSpeed12DecPrevYear	MaxSST8AugPrevYear	-0.696	Sig
MeanWindSpeed12DecPrevYear	MeanPrecip8AugPrevYear	0.696	Sig
MeanWindSpeed12DecPrevYear	MeanSST10OctPrevYear	-0.918	Sig
MeanWindSpeed12DecPrevYear	MeanSST9SepPrevYear	-0.704	Sig
MeanWindSpeed12DecPrevYear	MinSST8AugPrevYear	-0.796	Sig
MeanWindSpeed12DecPrevYear	SDPrecip8AugPrevYear	0.637	Sig
MeanWindSpeed12DecPrevYear	SDSST10OctPrevYear	-0.917	Sig
MeanWindSpeed12DecPrevYear	SDSST9SepPrevYear	-0.703	Sig
MeanWindSpeed12DecPrevYear	SDWindDir8AugPrevYear	0.69	Sig
MeanWindSpeed1JanSameYear	MaxAirTemp6JunSameYear	-0.829	Sig
MeanWindSpeed1JanSameYear	MaxAirTemp8AugPrevYear	-0.872	Sig
MeanWindSpeed1JanSameYear	MaxSST7JulPrevYear	-0.639	Sig
MeanWindSpeed1JanSameYear	MaxWindSpeed11NovPrevYear	0.824	Sig
MeanWindSpeed1JanSameYear	MeanAirTemp3MarSameYear	-0.789	Sig
MeanWindSpeed1JanSameYear	MeanAirTemp7JulSameYear	-0.639	Sig
MeanWindSpeed1JanSameYear	MeanAirTemp8AugPrevYear	-0.894	Sig
MeanWindSpeed1JanSameYear	MeanPrecip1JanSameYear	0.726	Sig
MeanWindSpeed1JanSameYear	MeanPrecip4AprSameYear	0.679	Sig
MeanWindSpeed1JanSameYear	MeanPrecip8AugSameYear	0.637	Sig
MeanWindSpeed1JanSameYear	MeanSST11NovPrevYear	-0.692	Sig
MeanWindSpeed1JanSameYear	MeanSST8AugPrevYear	-0.903	Sig
MeanWindSpeed1JanSameYear	MeanSST9SepPrevYear	-0.666	Sig
MeanWindSpeed1JanSameYear	MeanWindDir1JanSameYear	-0.819	Sig
MeanWindSpeed1JanSameYear	MeanWindDir5MaySameYear	0.734	Sig
MeanWindSpeed1JanSameYear	MeanWindDir8AugSameYear	-0.909	Sig
MeanWindSpeed1JanSameYear	MeanWindSpeed11NovPrevYear	0.843	Sig
MeanWindSpeed1JanSameYear	MeanWindSpeed8AugPrevYear	0.659	Sig
MeanWindSpeed1JanSameYear	MinAirTemp3MarSameYear	-0.708	Sig
MeanWindSpeed1JanSameYear	MinAirTemp6JunSameYear	-0.631	Sig
MeanWindSpeed1JanSameYear	MinAirTemp8AugPrevYear	-0.687	Sig
MeanWindSpeed1JanSameYear	MinAirTemp9SepPrevYear	-0.688	Sig
MeanWindSpeed1JanSameYear	MinAirTemp9SepSameYear	-0.693	Sig
MeanWindSpeed1JanSameYear	MinSST10OctPrevYear	0.76	Sig
MeanWindSpeed1JanSameYear	MinSST12DecPrevYear	-0.747	Sig
MeanWindSpeed1JanSameYear	MinSST6JunSameYear	-0.81	Sig
MeanWindSpeed1JanSameYear	NAOI10OctPrevYear	0.709	Sig
MeanWindSpeed1JanSameYear	NAOI12DecPrevYear	0.687	Sig
MeanWindSpeed1JanSameYear	SDAirTemp8AugSameYear	0.729	Sig
MeanWindSpeed1JanSameYear	SDAirTemp9SepPrevYear	0.828	Sig
MeanWindSpeed1JanSameYear	SDPrecip4AprSameYear	0.678	Sig
MeanWindSpeed1JanSameYear	SDSST11NovPrevYear	-0.692	Sig
MeanWindSpeed1JanSameYear	SDSST8AugPrevYear	-0.903	Sig
MeanWindSpeed1JanSameYear	SDSST9SepPrevYear	-0.666	Sig
MeanWindSpeed1JanSameYear	SDWindDir11NovPrevYear	-0.715	Sig
MeanWindSpeed1JanSameYear	SDWindDir8AugSameYear	0.825	Sig
MeanWindSpeed1JanSameYear	SDWindSpeed11NovPrevYear	0.836	Sig
MeanWindSpeed2FebSameYear	AnnualSettlementPrevYear	0.67	Sig
MeanWindSpeed2FebSameYear	MeanPrecip5MaySameYear	0.679	Sig
MeanWindSpeed2FebSameYear	MinAirTemp10OctPrevYear	0.753	Sig
MeanWindSpeed2FebSameYear	NAOI11NovPrevYear	-0.762	Sig
MeanWindSpeed2FebSameYear	SDAirTemp6JunSameYear	0.661	Sig
MeanWindSpeed2FebSameYear	SDWindDir10OctPrevYear	0.652	Sig
MeanWindSpeed2FebSameYear	SDWindDir11NovPrevYear	0.707	Sig
MeanWindSpeed2FebSameYear	SDWindDir12DecPrevYear	-0.684	Sig
MeanWindSpeed2FebSameYear	SDWindDir5MaySameYear	-0.659	Sig
MeanWindSpeed2FebSameYear	SDWindDir7JulPrevYear	-0.821	Sig
MeanWindSpeed2FebSameYear	SDWindDir7JulSameYear	0.816	Sig
MeanWindSpeed3MarSameYear	MaxPrecip6JunSameYear	-0.802	Sig
MeanWindSpeed3MarSameYear	MaxSST8AugSameYear	-0.676	Sig
MeanWindSpeed3MarSameYear	MaxWindSpeed8AugPrevYear	0.657	Sig
MeanWindSpeed3MarSameYear	MeanPrecip5MaySameYear	0.631	Sig
MeanWindSpeed3MarSameYear	MeanPrecip6JunSameYear	-0.726	Sig
MeanWindSpeed3MarSameYear	MinAirTemp5MaySameYear	0.654	Sig
MeanWindSpeed3MarSameYear	MinAirTemp7JulSameYear	-0.676	Sig
MeanWindSpeed3MarSameYear	MinSST8AugSameYear	-0.652	Sig
MeanWindSpeed3MarSameYear	SDAirTemp5MaySameYear	-0.65	Sig
MeanWindSpeed3MarSameYear	SDPrecip6JunSameYear	-0.826	Sig
MeanWindSpeed3MarSameYear	SDWindDir6JunSameYear	-0.774	Sig
MeanWindSpeed3MarSameYear	SDWindSpeed8AugPrevYear	0.642	Sig
MeanWindSpeed4AprSameYear	MaxAirTemp4AprSameYear	0.639	Sig
MeanWindSpeed4AprSameYear	MaxPrecip4AprSameYear	0.689	Sig
MeanWindSpeed4AprSameYear	MeanPrecip4AprSameYear	0.683	Sig
MeanWindSpeed4AprSameYear	MeanWindDir7JulPrevYear	-0.714	Sig
MeanWindSpeed4AprSameYear	MinAirTemp10OctPrevYear	-0.684	Sig
MeanWindSpeed4AprSameYear	NAOI9SepPrevYear	-0.775	Sig
MeanWindSpeed4AprSameYear	SDPrecip4AprSameYear	0.697	Sig
MeanWindSpeed5MaySameYear	MaxPrecip7JulSameYear	0.667	Sig
MeanWindSpeed5MaySameYear	MeanWindDir11NovPrevYear	-0.701	Sig
MeanWindSpeed5MaySameYear	MeanWindDir2FebSameYear	-0.723	Sig
MeanWindSpeed5MaySameYear	MeanWindSpeed3MarSameYear	0.71	Sig
MeanWindSpeed5MaySameYear	MeanWindSpeed9SepPrevYear	0.681	Sig
MeanWindSpeed5MaySameYear	MinAirTemp7JulPrevYear	-0.69	Sig
MeanWindSpeed5MaySameYear	MinSST11NovPrevYear	0.664	Sig
MeanWindSpeed5MaySameYear	MinSST1JanSameYear	0.644	Sig
MeanWindSpeed5MaySameYear	MinSST5MaySameYear	0.689	Sig
MeanWindSpeed5MaySameYear	MinSST7JulPrevYear	-0.634	Sig
MeanWindSpeed5MaySameYear	MinSST8AugSameYear	-0.646	Sig
MeanWindSpeed5MaySameYear	NAOI11NovPrevYear	-0.69	Sig
MeanWindSpeed5MaySameYear	SDAirTemp3MarSameYear	-0.674	Sig
MeanWindSpeed5MaySameYear	SDWindDir2FebSameYear	0.705	Sig
MeanWindSpeed5MaySameYear	SDWindDir6JunSameYear	-0.705	Sig
MeanWindSpeed6JunSameYear	AnnualSettlementPrevYear	-0.632	Sig
MeanWindSpeed6JunSameYear	MaxPrecip7JulSameYear	-0.682	Sig
MeanWindSpeed6JunSameYear	MaxSST10OctPrevYear	0.765	Sig
MeanWindSpeed6JunSameYear	MeanWindDir11NovPrevYear	0.722	Sig
MeanWindSpeed6JunSameYear	MeanWindDir1JanSameYear	-0.705	Sig
MeanWindSpeed6JunSameYear	MeanWindSpeed5MaySameYear	-0.781	Sig
MeanWindSpeed6JunSameYear	MinAirTemp12DecPrevYear	-0.642	Sig
MeanWindSpeed6JunSameYear	MinSST1JanSameYear	-0.635	Sig
MeanWindSpeed6JunSameYear	MinSST5MaySameYear	-0.722	Sig
MeanWindSpeed6JunSameYear	MinSST9SepPrevYear	0.692	Sig
MeanWindSpeed6JunSameYear	NAOI11NovPrevYear	0.708	Sig
MeanWindSpeed6JunSameYear	NAOI12DecPrevYear	0.831	Sig
MeanWindSpeed6JunSameYear	SDAirTemp3MarSameYear	0.724	Sig
MeanWindSpeed6JunSameYear	SDAirTemp8AugPrevYear	-0.676	Sig
MeanWindSpeed6JunSameYear	SDWindDir11NovPrevYear	-0.663	Sig
MeanWindSpeed6JunSameYear	SDWindDir2FebSameYear	-0.713	Sig
MeanWindSpeed7JulPrevYear	MeanPrecip12DecPrevYear	-0.659	Sig
MeanWindSpeed7JulPrevYear	MeanSST7JulPrevYear	-0.653	Sig
MeanWindSpeed7JulPrevYear	MinSST11NovPrevYear	0.777	Sig
MeanWindSpeed7JulPrevYear	MinSST9SepPrevYear	-0.647	Sig
MeanWindSpeed7JulPrevYear	SDAirTemp7JulPrevYear	0.666	Sig
MeanWindSpeed7JulPrevYear	SDSST7JulPrevYear	-0.654	Sig
MeanWindSpeed7JulSameYear	MaxAirTemp4AprSameYear	0.815	Sig
MeanWindSpeed7JulSameYear	MeanPrecip4AprSameYear	0.631	Sig
MeanWindSpeed7JulSameYear	MeanWindDir2FebSameYear	0.685	Sig
MeanWindSpeed7JulSameYear	MeanWindSpeed4AprSameYear	0.862	Sig
MeanWindSpeed7JulSameYear	MeanWindSpeed5MaySameYear	-0.737	Sig
MeanWindSpeed7JulSameYear	MeanWindSpeed7JulPrevYear	-0.691	Sig
MeanWindSpeed7JulSameYear	MinSST11NovPrevYear	-0.801	Sig
MeanWindSpeed7JulSameYear	SDAirTemp11NovPrevYear	0.664	Sig
MeanWindSpeed7JulSameYear	SDWindDir2FebSameYear	-0.638	Sig
MeanWindSpeed7JulSameYear	SDWindSpeed7JulPrevYear	-0.816	Sig
MeanWindSpeed8AugPrevYear	MaxAirTemp10OctPrevYear	-0.65	Sig
MeanWindSpeed8AugPrevYear	MaxPrecip8AugPrevYear	0.698	Sig
MeanWindSpeed8AugPrevYear	MeanAirTemp8AugPrevYear	-0.719	Sig
MeanWindSpeed8AugPrevYear	MeanAirTemp9SepPrevYear	-0.843	Sig
MeanWindSpeed8AugPrevYear	MeanSST9SepPrevYear	-0.677	Sig
MeanWindSpeed8AugPrevYear	MinAirTemp8AugPrevYear	-0.715	Sig
MeanWindSpeed8AugPrevYear	SDAirTemp10OctPrevYear	-0.653	Sig
MeanWindSpeed8AugPrevYear	SDPrecip8AugPrevYear	0.683	Sig
MeanWindSpeed8AugPrevYear	SDSST9SepPrevYear	-0.678	Sig
MeanWindSpeed8AugSameYear	MaxAirTemp11NovPrevYear	0.65	Sig
MeanWindSpeed8AugSameYear	MaxPrecip3MarSameYear	0.653	Sig
MeanWindSpeed8AugSameYear	MaxPrecip8AugSameYear	0.637	Sig
MeanWindSpeed8AugSameYear	MaxPrecip9SepPrevYear	0.764	Sig
MeanWindSpeed8AugSameYear	MaxWindSpeed7JulPrevYear	-0.812	Sig
MeanWindSpeed8AugSameYear	MaxWindSpeed9SepPrevYear	0.667	Sig
MeanWindSpeed8AugSameYear	MeanAirTemp6JunSameYear	0.726	Sig
MeanWindSpeed8AugSameYear	MeanAirTemp9SepSameYear	-0.869	Sig
MeanWindSpeed8AugSameYear	MeanPrecip10OctPrevYear	-0.743	Sig
MeanWindSpeed8AugSameYear	MeanPrecip7JulPrevYear	-0.677	Sig
MeanWindSpeed8AugSameYear	MeanSST9SepSameYear	-0.686	Sig
MeanWindSpeed8AugSameYear	MinAirTemp11NovPrevYear	-0.765	Sig
MeanWindSpeed8AugSameYear	MinAirTemp8AugSameYear	-0.694	Sig
MeanWindSpeed8AugSameYear	SDAirTemp11NovPrevYear	0.847	Sig
MeanWindSpeed8AugSameYear	SDPrecip10OctPrevYear	-0.649	Sig
MeanWindSpeed8AugSameYear	SDPrecip3MarSameYear	0.662	Sig
MeanWindSpeed8AugSameYear	SDPrecip9SepPrevYear	0.761	Sig
MeanWindSpeed8AugSameYear	SDSST9SepSameYear	-0.687	Sig
MeanWindSpeed9SepPrevYear	MaxPrecip10OctPrevYear	-0.676	Sig
MeanWindSpeed9SepPrevYear	MaxSST10OctPrevYear	-0.631	Sig
MeanWindSpeed9SepPrevYear	MaxSST9SepPrevYear	-0.679	Sig
MeanWindSpeed9SepPrevYear	MeanPrecip10OctPrevYear	-0.833	Sig
MeanWindSpeed9SepPrevYear	SDPrecip10OctPrevYear	-0.798	Sig
MeanWindSpeed9SepSameYear	MaxAirTemp4AprSameYear	-0.697	Sig
MeanWindSpeed9SepSameYear	MaxWindSpeed7JulPrevYear	0.638	Sig
MeanWindSpeed9SepSameYear	MeanAirTemp7JulPrevYear	-0.816	Sig
MeanWindSpeed9SepSameYear	MeanPrecip8AugPrevYear	0.709	Sig
MeanWindSpeed9SepSameYear	MeanWindDir11NovPrevYear	-0.723	Sig
MeanWindSpeed9SepSameYear	MeanWindDir8AugPrevYear	-0.659	Sig
MeanWindSpeed9SepSameYear	MeanWindSpeed10OctPrevYear	0.636	Sig
MeanWindSpeed9SepSameYear	MinAirTemp8AugSameYear	0.682	Sig
MeanWindSpeed9SepSameYear	MinAirTemp9SepPrevYear	-0.652	Sig
MeanWindSpeed9SepSameYear	MinSST1JanSameYear	0.798	Sig
MeanWindSpeed9SepSameYear	MinSST3MarSameYear	0.636	Sig
MeanWindSpeed9SepSameYear	MinSST5MaySameYear	0.674	Sig
MeanWindSpeed9SepSameYear	MinSST7JulPrevYear	-0.786	Sig
MeanWindSpeed9SepSameYear	NAOI7JulPrevYear	-0.782	Sig
MeanWindSpeed9SepSameYear	NAOI9SepPrevYear	0.646	Sig
MeanWindSpeed9SepSameYear	SDAirTemp1JanSameYear	-0.687	Sig
MeanWindSpeed9SepSameYear	SDAirTemp8AugPrevYear	0.63	Sig
MinAirTemp10OctPrevYear	MeanAirTemp10OctPrevYear	0.666	Sig
MinAirTemp11NovPrevYear	SDAirTemp11NovPrevYear	-0.929	Sig
MinAirTemp12DecPrevYear	MeanAirTemp12DecPrevYear	0.757	Sig
MinAirTemp12DecPrevYear	MeanAirTemp8AugPrevYear	0.64	Sig
MinAirTemp12DecPrevYear	SDAirTemp9SepPrevYear	-0.639	Sig
MinAirTemp1JanSameYear	MaxAirTemp10OctPrevYear	0.667	Sig
MinAirTemp1JanSameYear	MaxPrecip10OctPrevYear	0.847	Sig
MinAirTemp1JanSameYear	MaxSST8AugPrevYear	0.731	Sig
MinAirTemp1JanSameYear	MaxSST9SepPrevYear	0.74	Sig
MinAirTemp1JanSameYear	MaxWindSpeed9SepPrevYear	-0.818	Sig
MinAirTemp1JanSameYear	MeanAirTemp1JanSameYear	0.668	Sig
MinAirTemp1JanSameYear	MeanAirTemp9SepSameYear	0.837	Sig
MinAirTemp1JanSameYear	MeanPrecip10OctPrevYear	0.782	Sig
MinAirTemp1JanSameYear	SDAirTemp10OctPrevYear	0.74	Sig
MinAirTemp1JanSameYear	SDAirTemp11NovPrevYear	-0.666	Sig
MinAirTemp1JanSameYear	SDAirTemp12DecPrevYear	-0.741	Sig
MinAirTemp1JanSameYear	SDAirTemp7JulSameYear	-0.762	Sig
MinAirTemp1JanSameYear	SDPrecip10OctPrevYear	0.863	Sig
MinAirTemp1JanSameYear	SDWindSpeed9SepPrevYear	-0.806	Sig
MinAirTemp2FebSameYear	MaxPrecip10OctPrevYear	-0.641	Sig
MinAirTemp2FebSameYear	MaxWindSpeed11NovPrevYear	0.716	Sig
MinAirTemp2FebSameYear	MaxWindSpeed9SepPrevYear	0.717	Sig
MinAirTemp2FebSameYear	MeanAirTemp9SepSameYear	-0.707	Sig
MinAirTemp2FebSameYear	MeanSST8AugPrevYear	-0.74	Sig
MinAirTemp2FebSameYear	NAOI10OctPrevYear	0.801	Sig
MinAirTemp2FebSameYear	SDAirTemp12DecPrevYear	0.635	Sig
MinAirTemp2FebSameYear	SDSST8AugPrevYear	-0.74	Sig
MinAirTemp2FebSameYear	SDWindDir11NovPrevYear	-0.784	Sig
MinAirTemp3MarSameYear	AnnualSettlementPrevYear	0.775	Sig
MinAirTemp3MarSameYear	MaxAirTemp8AugPrevYear	0.751	Sig
MinAirTemp3MarSameYear	MaxPrecip12DecPrevYear	-0.697	Sig
MinAirTemp3MarSameYear	MaxSST10OctPrevYear	-0.658	Sig
MinAirTemp3MarSameYear	MaxSST12DecPrevYear	0.835	Sig
MinAirTemp3MarSameYear	MeanAirTemp3MarSameYear	0.952	Sig
MinAirTemp3MarSameYear	MeanAirTemp8AugPrevYear	0.723	Sig
MinAirTemp3MarSameYear	MeanSST12DecPrevYear	0.74	Sig
MinAirTemp3MarSameYear	MeanWindDir8AugPrevYear	-0.692	Sig
MinAirTemp3MarSameYear	MeanWindSpeed10OctPrevYear	0.631	Sig
MinAirTemp3MarSameYear	MeanWindSpeed11NovPrevYear	-0.681	Sig
MinAirTemp3MarSameYear	MinAirTemp12DecPrevYear	0.773	Sig
MinAirTemp3MarSameYear	MinAirTemp8AugPrevYear	0.695	Sig
MinAirTemp3MarSameYear	NAOI8AugPrevYear	-0.674	Sig
MinAirTemp3MarSameYear	NAOI9SepPrevYear	0.726	Sig
MinAirTemp3MarSameYear	SDAirTemp3MarSameYear	-0.717	Sig
MinAirTemp3MarSameYear	SDSST12DecPrevYear	0.74	Sig
MinAirTemp3MarSameYear	SDWindSpeed10OctPrevYear	0.739	Sig
MinAirTemp4AprSameYear	MaxWindSpeed7JulPrevYear	-0.778	Sig
MinAirTemp4AprSameYear	MeanAirTemp2FebSameYear	0.704	Sig
MinAirTemp4AprSameYear	MeanAirTemp4AprSameYear	0.811	Sig
MinAirTemp4AprSameYear	MeanAirTemp6JunSameYear	0.917	Sig
MinAirTemp4AprSameYear	MinAirTemp10OctPrevYear	-0.648	Sig
MinAirTemp4AprSameYear	SDPrecip12DecPrevYear	-0.743	Sig
MinAirTemp5MaySameYear	MaxPrecip10OctPrevYear	-0.734	Sig
MinAirTemp5MaySameYear	MaxSST7JulPrevYear	-0.681	Sig
MinAirTemp5MaySameYear	MaxSST8AugPrevYear	-0.814	Sig
MinAirTemp5MaySameYear	MaxSST9SepPrevYear	-0.845	Sig
MinAirTemp5MaySameYear	MaxWindSpeed9SepPrevYear	0.676	Sig
MinAirTemp5MaySameYear	MeanPrecip10OctPrevYear	-0.648	Sig
MinAirTemp5MaySameYear	MeanWindSpeed9SepPrevYear	0.704	Sig
MinAirTemp5MaySameYear	MinAirTemp1JanSameYear	-0.671	Sig
MinAirTemp5MaySameYear	NAOI11NovPrevYear	-0.707	Sig
MinAirTemp5MaySameYear	SDPrecip10OctPrevYear	-0.724	Sig
MinAirTemp5MaySameYear	SDWindSpeed9SepPrevYear	0.72	Sig
MinAirTemp6JunSameYear	MaxWindSpeed11NovPrevYear	-0.631	Sig
MinAirTemp6JunSameYear	MaxWindSpeed12DecPrevYear	-0.65	Sig
MinAirTemp6JunSameYear	MeanAirTemp7JulSameYear	0.793	Sig
MinAirTemp6JunSameYear	MeanSST10OctPrevYear	0.66	Sig
MinAirTemp6JunSameYear	MeanWindSpeed12DecPrevYear	-0.67	Sig
MinAirTemp6JunSameYear	MinAirTemp9SepPrevYear	0.674	Sig
MinAirTemp6JunSameYear	NAOI10OctPrevYear	-0.758	Sig
MinAirTemp6JunSameYear	SDAirTemp2FebSameYear	0.742	Sig
MinAirTemp6JunSameYear	SDAirTemp8AugSameYear	-0.683	Sig
MinAirTemp6JunSameYear	SDSST10OctPrevYear	0.66	Sig
MinAirTemp6JunSameYear	SDWindDir8AugPrevYear	-0.875	Sig
MinAirTemp6JunSameYear	SDWindSpeed11NovPrevYear	-0.734	Sig
MinAirTemp6JunSameYear	SDWindSpeed12DecPrevYear	-0.65	Sig
MinAirTemp7JulPrevYear	SDAirTemp7JulPrevYear	-0.85	Sig
MinAirTemp7JulSameYear	MaxAirTemp10OctPrevYear	0.732	Sig
MinAirTemp7JulSameYear	MaxAirTemp12DecPrevYear	-0.656	Sig
MinAirTemp7JulSameYear	MaxSST8AugPrevYear	0.632	Sig
MinAirTemp7JulSameYear	MaxWindSpeed12DecPrevYear	-0.75	Sig
MinAirTemp7JulSameYear	MeanAirTemp7JulSameYear	0.857	Sig
MinAirTemp7JulSameYear	MeanSST10OctPrevYear	0.655	Sig
MinAirTemp7JulSameYear	MinAirTemp1JanSameYear	0.681	Sig
MinAirTemp7JulSameYear	MinAirTemp6JunSameYear	0.802	Sig
MinAirTemp7JulSameYear	SDAirTemp6JunSameYear	-0.763	Sig
MinAirTemp7JulSameYear	SDAirTemp7JulSameYear	-0.775	Sig
MinAirTemp7JulSameYear	SDAirTemp8AugSameYear	-0.782	Sig
[truncated: 33,512 more rows]

## Sheet: SizeStructureDetailed
SizeBin_mmCW	Juvenile	Female (NO)	Female (OV)	Male	Juvenile	Female (NO)	Female (OV)	Male	Juvenile	Female (NO)	Female (OV)	Male	Juvenile	Female (NO)	Female (OV)	Male	Juvenile	Female (NO)	Female (OV)	Male	Juvenile	Female (NO)	Female (OV)	Male	Juvenile	Female (NO)	Female (OV)	Male	Juvenile	Female (NO)	Female (OV)	Male	Juvenile	Female (NO)	Female (OV)	Male	Juvenile	Female (NO)	Female (OV)	Male
Year	2008	2008	2008	2008	2009	2009	2009	2009	2010	2010	2010	2010	2011	2011	2011	2011	2012	2012	2012	2012	2013	2013	2013	2013	2014	2014	2014	2014	2015	2015	2015	2015	2016	2016	2016	2016	2017	2017	2017	2017
2.5	0.01623	0	0	0	0.01476	0	0	0	0.02936	0	0	0	0.00132	0	0	0	0.07138	0	0	0	0.09	0	0	0	0.11	0	0	0	0.08	0	0	0	0.09472	0	0	0	0.071106	0	0	0
7.5	0.03037	0	0	0	0.03189	0	0	0	0.03043	0	0	0	0.0492	0	0	0	0.03365	0	0	0	0.16	0	0	0	0.1	0	0	0	0.079	0	0	0	0.17609	0	0	0	0.135081	0	0	0
12.5	0.08288	0	0	0	0.06761	0	0	0	0.03394	0	0	0	0.04008	0	0	0	0.06122	0	0	0	0.18	0	0	0	0.14	0	0	0	0.16	0	0	0	0.16299	0	0	0	0.149772	0	0	0
17.5	0	0.05502	0	0.02628	0	0.05198	0	0.05965	0	0.06845	0	0.03155	0	0.05127	0	0.03275	0	0.07023	0	0.00574	0	0.09	0	0.12	0	0.074	0	0.15	0	0.058	0	0.02	0	0.10033	0	0.02432	0	0	0	0.0756483
22.5	0	0.05825	0	0.02711	0	0.03825	0	0.02386	0	0.07519	0	0.02106	0	0.04472	0	0.03344	0	0.0229	0	0.02277	0	0.16	0	0.15	0	0.13	0	0.16	0	0.072	0	0.03	0	0.12575	0	0.02951	0	0.00712433	0	0.065434
27.5	0	0.07753	0	0.02979	0	0.18693	0	0.05666	0	0.07728	0	0.03414	0	0.04733	0	0.03889	0	0.06367	0	0.01126	0	0.01	0	0.01	0	0.042	0	0.033	0	0.06	0	0.043	0	0.11769	0	0.04288	0	0.0540634	0	0.0808456
32.5	0	0.04569	0.04642	0.03484	0	0.0823	0.11955	0.05666	0	0.03625	0.03749	0.03042	0	0	0.00463	0.06283	0	0.03128	0.02211	0.03274	0	0	0.04	0	0	0	0.03	0.0126	0	0.04	0.05	0.083	0	0.03556	0.05087	0.08011	0	0.0393418	0.0806959	0.045654
37.5	0	0.04952	0.04737	0.03624	0	0.02571	0.05075	0.01789	0	0.03361	0.03763	0.02531	0	0.04051	0.00926	0.05562	0	0.0324	0.03496	0.0386	0	0	0	0	0	0.00605	0	0	0	0.021	0.03	0.056	0	0.05527	0.03635	0.04424	0	0.0270312	0.0528836	0.0207391
42.5	0	0.03624	0.01596	0.02541	0	0	0	0.00895	0	0.02645	0.04154	0.03173	0	0.01335	0.0185	0.03054	0	0	0.00189	0.02478	0	0	0	0	0	0	0	0.01235	0	0.0124	0.0146	0.02	0	0.04305	0.01167	0.0198	0	0.0143701	0.027705	0.00959678
47.5	0	0.03442	0.01488	0.02358	0	0.0123	0.02272	0.03281	0	0.02517	0.07277	0.02075	0	0.02666	0.02693	0.0535	0	0.01796	0.04043	0.01795	0	0	0	0	0	0	0	0	0	0.012	0.01	0.012	0	0.03985	0.01012	0.01179	0	0.0174077	0.0347716	0.0148875
52.5	0	0.0266	0.00926	0.02323	0	0	0	0.02386	0	0.01885	0.01919	0.0203	0	0.03485	0.03837	0.030445	0	0.0208	0.05065	0.01705	0	0	0	0	0	0	0	0	0	0	0	0.01	0	0.055	0.025	0.0197	0	0.0183591	0.00834503	0.0145404
57.5	0	0.02647	0.00436	0.0174	0	0	0	0	0	0.01778	0.01707	0.0137	0	0.02016	0.01112	0.01503	0	0	0.01179	0.02918	0	0	0	0	0	0	0	0	0	0	0.014	0	0	0.01508	0.01565	0	0	0.00503372	0.00522399	0.00248849
62.5	0	0.01842	0.0033	0.01646	0	0	0	0	0	0.00737	0.01676	0.00979	0	0.06069	0.00463	0.01935	0	0.02416	0.02962	0.02183	0	0	0	0	0	0	0	0	0	0	0	0.013	0	0.01	0	0.01257	0	0.00333801	0	0.00419588
67.5	0	0.00804	0.0031	0.01083	0	0	0	0	0	0.00368	0	0.01192	0	0.02012	0	0.05089	0	0.00445	0.03275	0.0287	0	0	0	0	0	0	0	0	0	0	0	0	0	0	0	0	0	0	0	0
72.5	0	0	0	0.01066	0	0	0	0.01491	0	0	0	0.00979	0	0	0	0	0	0	0	0.0129	0	0	0	0	0	0	0	0	0	0	0	0	0	0	0	0	0	0	0	0.00248849
77.5	0	0	0		0	0	0	0	0	0	0	0.01366	0	0	0	0.00869	0	0	0	0.01387	0	0	0	0	0	0	0	0	0	0	0	0	0	0	0	0.01	0	0	0	0.00333801
82.5	0	0	0	0.00782	0	0	0	0	0	0	0	0	0	0	0	0	0	0	0	0.02223	0	0	0	0	0	0	0	0	0	0	0	0	0	0	0	0	0	0	0	0
87.5	0	0	0	0	0	0	0	0	0	0	0	0	0	0	0	0.00406	0	0	0	0.02211	0	0	0	0	0	0	0	0	0	0	0	0	0	0	0	0	0	0	0	0

## Sheet: SexRatiosSizesandCPUE
Year	SubtidalCrabCPUE	TotalNumberCrabsFound	NumberJuveniles	NumberFemales_All	NumberOvigerousFemales	NumberNovOvigerousFemales	NumberMales	ProportionAllCrabsMature	ProportionMatureCrabsFemale	ProportionMatureFemaleCrabsOvigerous	OverallMeanSize_mmCW	SDOverallSize	SEOverallSize	FemaleMeanSize_All_mmCW	SDFemaleSize_All	SEFemaleSize_All	MaleMeanSize_mmCW	SDMaleSize	SEMaleSize	OvigerousFemaleMeanSize_mmCW	SDOvigerousFemaleSize	SEOvigerousFemaleSize	NonOvigerousFemaleMeanSize_mmCW	SDNonOvigerousFemaleSize	SENonOvigerousFemaleSize
2008	4.375	394	51	229	144	85	114	0.871	0.668	0.629	34.52	16.342	0.823	37.058	12.689	0.839	41.084	16.603	1.555	36.986	10.712	0.893	37.712	13.638	1.479
2009	3.6	896	103	529	266	263	264	0.885	0.667	0.503	28.993	11.702	0.391	31.161	6.837	0.297	33.546	14.08	0.867	34.841	5.893	0.361	28.178	7.136	0.44
2010	3.9	641	61	406	204	202	174	0.905	0.7	0.502	35.339	16.519	0.652	36.243	12.943	0.642	41.264	17.364	1.316	46.504	12.137	0.85	33.775	13.091	0.921
2011	3.625	198	18	98	57	41	82	0.909	0.544	0.582	39.73	18.062	1.238	42.748	15.674	1.56	42.661	16.541	1.715	48.7	7.112	1.422	39.829	15.953	2.491
2012	5.333	1232	204	631	225	406	397	0.834	0.614	0.357	39.073	22.184	0.632	40.034	15.873	0.632	52.753	20.052	1.006	48.06	16.89	1.126	30.136	13.83	0.686
2013	0.111	86	36	26	16	10	24	0.581	0.52	0.615	15.682	6.997	0.754	22.5	2.628	0.515	20.625	2.879	0.588	32.5	1.581	0.395	20.962	2.572	0.813
2014	0.6	112	39	32	19	13	41	0.652	0.438	0.594	17.143	8.074	0.763	23.4	4.212	0.745	21.646	4.988	0.779	32.5	2.041	0.468	22.317	5.27	1.462
2015	1.75	168	54	67	36	31	47	0.679	0.588	0.537	24.639	13.875	1.07	30.14	9.797	1.197	34.096	10.221	1.491	35.624	10.95	1.825	26.235	8.57	1.539
2016	2	103	45	30	18	12	28	0.563	0.517	0.6	18.958	3.231	0.318	33.891	1.934	0.353	28.805	3.56	0.673	45.102	1.51	0.084	33.552	4.978	1.381
2017	2.667	260	81	97	47	50	82	0.688	0.542	0.485	26.615	13.686	0.849	38.376	8.876	0.901	30.488	12.93	1.428	39.3	7.197	1.018	37.394	10.451	1.524
